# Supplementary material for: Correlation of interferons and autoimmune aspects in long COVID-19 patients
Source: Int Immunol. 2025 Feb 8;37(6):355–63. doi: 10.1093/intimm/dxaf008 (PMC12096164; doi:10.1093/intimm/dxaf008)
Supplement: dxaf008_suppl_Supplementary_Table_S1 [file dxaf008_suppl_supplementary_table_s1.xlsx]

## Sheet: DEGs_GSE251849_(combined Health
	baseMean	log2FoldChange	lfcSE	stat	pvalue	padj	SYMBOL
ENSG00000206302	47.6716	7.6128	1.2725	-5.98257	2.2e-09	3.96e-05	HLA-DQB1
ENSG00000228284	290.279	-4.94846	1.00535	4.92211	8.56e-07	0.00771417	HLA-DQA1
ENSG00000274646	18.3478	3.06391	0.755137	-4.05743	4.96e-05	0.29803	RPS9
ENSG00000274012	7.99111	-1.45547	0.395129	3.68354	0.000230022	0.999917	RN7SL2
ENSG00000198879	9.52437	0.877695	0.252231	-3.47972	0.000501934	0.999917	SFMBT2
ENSG00000120733	37.7776	0.503824	0.150401	-3.34988	0.000808457	0.999917	KDM3B
ENSG00000174238	107.959	-0.380371	0.115446	3.29481	0.000984888	0.999917	PITPNA
ENSG00000062282	30.8144	-0.819846	0.251324	3.2621	0.00110589	0.999917	DGAT2
ENSG00000231939	7.98212	-5.58413	1.73485	3.21879	0.00128735	0.999917	HLA-DQB1
ENSG00000160408	133.063	0.434304	0.136123	-3.19054	0.00142008	0.999917	ST6GALNAC6
ENSG00000174807	9.28699	-1.1111	0.354082	3.13797	0.00170121	0.999917	CD248
ENSG00000273793	2.05872	3.17091	1.01228	-3.13245	0.00173355	0.999917	DUSP8
ENSG00000224740	79.4156	0.427493	0.136954	-3.12143	0.00179973	0.999917	FLOT1
ENSG00000196502	130.251	-0.665515	0.21646	3.07454	0.00210826	0.999917	SULT1A1
ENSG00000134909	4.92604	-0.996387	0.327544	3.04199	0.00235019	0.999917	ARHGAP32
ENSG00000137393	72.145	2.18991	0.726277	-3.01525	0.00256764	0.999917	RNF144B
ENSG00000136689	44.5405	-1.0092	0.334846	3.01391	0.00257902	0.999917	IL1RN
ENSG00000198959	6.63053	1.58912	0.531214	-2.99149	0.00277624	0.999917	TGM2
ENSG00000162408	18.0375	0.524706	0.175812	-2.98447	0.00284073	0.999917	NOL9
ENSG00000158717	312.055	0.466345	0.156787	-2.97438	0.00293577	0.999917	RNF166
ENSG00000223959	38.8734	0.34672	0.116594	-2.97374	0.00294189	0.999917	AFG3L1P
ENSG00000138411	7.32863	-1.92281	0.649514	2.96039	0.00307251	0.999917	HECW2
ENSG00000179639	61.9246	-0.667157	0.226642	2.94366	0.00324356	0.999917	FCER1A
ENSG00000099917	152.933	0.316112	0.107419	-2.94279	0.00325268	0.999917	MED15
ENSG00000276858	32.3834	-1.71988	0.586671	2.9316	0.00337223	0.999917	FCAR
ENSG00000104689	38.6925	0.382406	0.131639	-2.90495	0.00367311	0.999917	TNFRSF10A
ENSG00000067141	3.52758	1.28335	0.442414	-2.90079	0.0037222	0.999917	NEO1
ENSG00000154451	88.7509	0.611614	0.212956	-2.87202	0.00407854	0.999917	GBP5
ENSG00000182287	167.116	-0.374702	0.130794	2.86483	0.00417229	0.999917	AP1S2
ENSG00000173114	24.5366	-1.07873	0.37686	2.86242	0.00420413	0.999917	LRRN3
ENSG00000160712	83.0741	-0.504931	0.176779	2.85628	0.00428631	0.999917	IL6R
ENSG00000211892	54.029	1.35597	0.477291	-2.84098	0.0044975	0.999917	IGHG4
ENSG00000160221	47.2319	-1.37276	0.483488	2.83928	0.00452154	0.999917	GATD3
ENSG00000281930	31.8659	1.02025	0.360573	-2.82953	0.00466167	0.999917	SMIM10L1
ENSG00000134352	33.1516	-0.465381	0.164687	2.82585	0.0047155	0.999917	IL6ST
ENSG00000112782	2.42119	1.29508	0.460528	-2.81216	0.00492099	0.999917	CLIC5
ENSG00000257473	11.8093	2.63886	0.947879	-2.78397	0.00536986	0.999917	HLA-DQA1
ENSG00000276329	1.77449	3.4866	1.26051	-2.76602	0.00567459	0.999917	KIR3DL1
ENSG00000088205	62.4962	-0.371302	0.134426	2.76214	0.00574246	0.999917	DDX18
ENSG00000169607	1.00438	2.25531	0.818158	-2.75657	0.00584108	0.999917	CKAP2L
ENSG00000232062	12.3644	-6.22443	2.27323	2.73815	0.00617858	0.999917	HLA-DQA1
ENSG00000230034	12.3237	-8.08886	2.95414	2.73814	0.00617872	0.999917	PSMB8
ENSG00000048052	18.7844	-0.609155	0.222671	2.73567	0.00622527	0.999917	HDAC9
ENSG00000104218	9.49177	-0.649356	0.237736	2.73141	0.00630641	0.999917	CSPP1
ENSG00000111231	22.6773	-0.457907	0.167739	2.72987	0.00633594	0.999917	GPN3
ENSG00000182534	34.6809	0.939633	0.347866	-2.70113	0.00691041	0.999917	MXRA7
ENSG00000254413	17.8559	0.543701	0.201405	-2.69954	0.00694346	0.999917	CHKB-CPT1B
ENSG00000182173	131.197	0.49295	0.182633	-2.69912	0.00695224	0.999917	TSEN54
ENSG00000160213	106.673	-0.294294	0.109748	2.68154	0.00732849	0.999917	CSTB
ENSG00000008283	37.0918	0.447245	0.166993	-2.67822	0.00740144	0.999917	CYB561
ENSG00000123358	41.7711	0.795568	0.297135	-2.67746	0.00741818	0.999917	NR4A1
ENSG00000239998	11.6799	-1.16031	0.434695	2.66925	0.00760215	0.999917	LILRA2
ENSG00000126803	4.6851	-2.01811	0.756164	2.66889	0.00761033	0.999917	HSPA2
ENSG00000100376	85.5153	1.04544	0.391772	-2.6685	0.00761907	0.999917	FAM118A
ENSG00000171848	8.42044	1.28148	0.480369	-2.6677	0.0076373	0.999917	RRM2
ENSG00000158555	45.6804	0.454537	0.170443	-2.6668	0.00765771	0.999917	GDPD5
ENSG00000078804	3.67536	1.50171	0.56463	-2.65964	0.00782242	0.999917	TP53INP2
ENSG00000269858	247.278	-0.300774	0.113354	2.6534	0.00796851	0.999917	EGLN2
ENSG00000163512	40.0618	-0.363962	0.137193	2.65292	0.00797988	0.999917	AZI2
ENSG00000139990	136.975	0.294532	0.111288	-2.64658	0.00813101	0.999917	DCAF5
ENSG00000182481	68.505	0.540002	0.204606	-2.63922	0.0083096	0.999917	KPNA2
ENSG00000197892	8.06861	0.68369	0.26006	-2.62897	0.00856443	0.999917	KIF13B
ENSG00000235222	1.39908	2.25216	0.857392	-2.62676	0.00862026	0.999917	MSH5
ENSG00000228116	0.6779	2.27032	0.86707	-2.61838	0.00883491	0.999917	PPT2
ENSG00000135318	15.5884	-0.746444	0.285633	2.6133	0.00896737	0.999917	NT5E
ENSG00000139116	7.1559	0.710167	0.273149	-2.59993	0.00932429	0.999917	KIF21A
ENSG00000157881	53.1135	0.516152	0.198814	-2.59615	0.00942748	0.999917	PANK4
ENSG00000189013	0.886925	3.00315	1.15886	-2.59148	0.00955636	0.999917	KIR2DL4
ENSG00000076321	29.6081	0.362861	0.140196	-2.58825	0.00964651	0.999917	KLHL20
ENSG00000160741	51.6536	0.384634	0.148809	-2.58476	0.00974482	0.999917	CRTC2
ENSG00000226182	1.43598	3.45261	1.33801	-2.5804	0.00986856	0.999917	LST1
ENSG00000112977	151.405	-0.184771	0.0717052	2.57682	0.00997136	0.999917	DAP
ENSG00000004468	20.3394	0.885314	0.344031	-2.57336	0.0100717	0.999917	CD38
ENSG00000082258	30.608	0.392967	0.152733	-2.5729	0.0100851	0.999917	CCNT2
ENSG00000133794	35.2607	0.596948	0.232246	-2.57032	0.0101604	0.999917	BMAL1
ENSG00000215193	10.2941	-0.602157	0.234328	2.56971	0.0101782	0.999917	PEX26
ENSG00000016391	2.0685	1.39026	0.543458	-2.55818	0.0105223	0.999917	CHDH
ENSG00000271383	98.4659	-0.336912	0.132177	2.54894	0.010805	0.999917	NBPF19
ENSG00000089063	151.42	-0.20106	0.0791801	2.53928	0.0111081	0.999917	TMEM230
ENSG00000115423	2.14934	-1.69969	0.669855	2.5374	0.0111679	0.999917	DNAH6
ENSG00000136521	27.1111	-0.389892	0.153666	2.53726	0.0111722	0.999917	NDUFB5
ENSG00000139496	13.2388	-0.574308	0.227081	2.52908	0.011436	0.999917	NUP58
ENSG00000092820	420.795	0.276233	0.109252	-2.52841	0.0114581	0.999917	EZR
ENSG00000181035	42.9682	0.29289	0.115975	-2.52546	0.0115546	0.999917	SLC25A42
ENSG00000154473	161.674	0.225444	0.0893018	-2.52452	0.0115857	0.999917	BUB3
ENSG00000274669	13.7015	-1.6325	0.647973	2.51939	0.0117558	0.999917	LILRB1
ENSG00000125741	20.0831	-0.53296	0.211924	2.51486	0.0119078	0.999917	OPA3
ENSG00000143924	61.52	0.397613	0.158177	-2.51373	0.0119463	0.999917	EML4
ENSG00000232962	7.27169	-1.94428	0.77365	2.51312	0.0119669	0.999917	HLA-DOA
ENSG00000167600	40.086	-0.501364	0.199515	2.51291	0.0119739	0.999917	CYP2S1
ENSG00000158966	1.32559	-1.90767	0.75945	2.5119	0.0120082	0.999917	CACHD1
ENSG00000276004	1.29199	-3.76877	1.5008	2.51117	0.0120331	0.999917	KIR3DL2
ENSG00000163947	124.267	0.378912	0.151344	-2.50366	0.0122917	0.999917	ARHGEF3
ENSG00000081041	5.58369	-1.75992	0.703034	2.50332	0.0123033	0.999917	CXCL2
ENSG00000102038	0.652514	-2.05648	0.823562	2.49705	0.012523	0.999917	SMARCA1
ENSG00000031081	17.3093	-0.600157	0.240456	2.49592	0.0125632	0.999917	ARHGAP31
ENSG00000108950	1.95828	1.40307	0.562737	-2.4933	0.0126561	0.999917	FAM20A
ENSG00000134285	60.8599	0.541791	0.217338	-2.49285	0.0126724	0.999917	FKBP11
ENSG00000275063	7.18123	1.60071	0.645147	-2.48115	0.0130959	0.999917	LOC102723407
ENSG00000104998	247.903	-0.305502	0.12341	2.4755	0.0133049	0.999917	IL27RA
ENSG00000204977	19.7986	0.638349	0.258234	-2.47198	0.0134366	0.999917	TRIM13
ENSG00000117143	27.6385	0.578593	0.234111	-2.47145	0.0134567	0.999917	UAP1
ENSG00000132514	39.0419	-0.646069	0.261913	2.46673	0.0136351	0.999917	CLEC10A
ENSG00000223532	2159.48	1.75103	0.710744	-2.46366	0.0137527	0.999917	HLA-B
ENSG00000138378	75.9442	0.497308	0.202036	-2.46149	0.0138361	0.999917	STAT4
ENSG00000249839	1.53257	1.68505	0.684866	-2.46041	0.0138779	0.999917	NA
ENSG00000186081	2.91692	-1.13844	0.463809	2.45455	0.0141062	0.999917	KRT5
ENSG00000197498	13.7473	-0.500775	0.204059	2.45407	0.014125	0.999917	RPF2
ENSG00000023608	10.3596	-1.1306	0.460728	2.45394	0.0141301	0.999917	SNAPC1
ENSG00000275395	8.93693	-0.731735	0.299276	2.44502	0.0144844	0.999917	FCGBP
ENSG00000275031	21.6328	1.11388	0.456207	-2.44162	0.0146217	0.999917	METRNL
ENSG00000235915	1.5827	-1.95406	0.800526	2.44097	0.014648	0.999917	LST1
ENSG00000177971	121.269	-0.238044	0.0977902	2.43423	0.0149235	0.999917	IMP3
ENSG00000119801	240.976	0.701974	0.288667	-2.43178	0.0150248	0.999917	YPEL5
ENSG00000121964	21.7298	0.461228	0.189752	-2.43069	0.0150702	0.999917	GTDC1
ENSG00000136261	53.4439	-0.287598	0.119017	2.41645	0.0156728	0.999917	BZW2
ENSG00000271425	34.0597	-0.371589	0.153848	2.4153	0.0157223	0.999917	NBPF10
ENSG00000107954	15.8924	0.489155	0.202529	-2.41523	0.0157251	0.999917	NEURL1
ENSG00000276168	10.0512	-0.68424	0.283463	2.41386	0.0157845	0.999917	RN7SL1
ENSG00000172602	3.04757	-1.62327	0.672489	2.41382	0.0157861	0.999917	RND1
ENSG00000073060	23.2008	-0.451771	0.187366	2.41117	0.0159016	0.999917	SCARB1
ENSG00000073350	86.2147	0.42096	0.175084	-2.40433	0.0162023	0.999917	LLGL2
ENSG00000155666	11.6049	0.501416	0.208581	-2.40394	0.0162195	0.999917	KDM8
ENSG00000165806	23.6489	0.434094	0.180594	-2.40371	0.0162299	0.999917	CASP7
ENSG00000135218	244.054	-0.53052	0.221034	2.40017	0.0163873	0.999917	CD36
ENSG00000278154	27.1282	-2.12769	0.889585	2.39177	0.0167672	0.999917	LAIR1
ENSG00000152503	2.12528	-1.48551	0.621169	2.39148	0.0167805	0.999917	TRIM36
ENSG00000144401	24.806	-0.381968	0.159769	2.39074	0.0168143	0.999917	METTL21A
ENSG00000151327	30.6048	0.738658	0.309181	-2.38908	0.0168905	0.999917	FAM177A1
ENSG00000170322	46.5935	0.323607	0.13553	-2.38771	0.0169537	0.999917	NFRKB
ENSG00000184056	31.1088	0.338544	0.14179	-2.38765	0.0169567	0.999917	VPS33B
ENSG00000072415	4.2644	0.93025	0.389769	-2.38667	0.0170018	0.999917	PALS1
ENSG00000081014	8.9726	0.996075	0.417574	-2.38538	0.0170614	0.999917	AP4E1
ENSG00000211670	3.99415	1.30413	0.546831	-2.38489	0.0170842	0.999917	IGLV3-9
ENSG00000231555	4.04092	-2.29845	0.966171	2.37893	0.0173632	0.999917	HSPA1B
ENSG00000128607	4.70074	0.84669	0.35666	-2.37394	0.0175993	0.999917	KLHDC10
ENSG00000237105	7.79173	5.96174	2.51179	-2.3735	0.0176203	0.999917	HCP5
ENSG00000166436	3.10402	-1.27785	0.539253	2.36967	0.0178039	0.999917	TRIM66
ENSG00000161055	1.23055	-2.42903	1.02596	2.36756	0.0179057	0.999917	SCGB3A1
ENSG00000160679	74.3804	-0.279248	0.117955	2.36742	0.0179126	0.999917	CHTOP
ENSG00000124256	31.2083	0.594077	0.25137	-2.36336	0.0181101	0.999917	ZBP1
ENSG00000137509	117.422	-0.367309	0.155594	2.36068	0.0182413	0.999917	PRCP
ENSG00000217801	3.39402	-1.49198	0.632996	2.35701	0.0184226	0.999917	NA
ENSG00000185477	21.1412	0.566837	0.240498	-2.35693	0.0184268	0.999917	GPRIN3
ENSG00000182985	3.2399	1.00053	0.425184	-2.35318	0.0186138	0.999917	CADM1
ENSG00000238121	8.5283	0.611848	0.260114	-2.35223	0.0186611	0.999917	LINC00426
ENSG00000231834	302.493	-3.82949	1.62894	2.35091	0.0187275	0.999917	HLA-A
ENSG00000102755	2.01057	-1.70939	0.727723	2.34895	0.0188263	0.999917	FLT1
ENSG00000136875	44.4037	-0.323702	0.137939	2.3467	0.0189404	0.999917	PRPF4
ENSG00000132846	9.21441	-0.790075	0.33719	2.34312	0.0191234	0.999917	ZBED3
ENSG00000237499	16.9193	0.659335	0.281508	-2.34215	0.019173	0.999917	WAKMAR2
ENSG00000274948	3.16414	-5.05938	2.16215	2.33997	0.0192851	0.999917	KIR3DL1
ENSG00000013573	40.1998	0.588813	0.252026	-2.33632	0.0194744	0.999917	DDX11
ENSG00000168792	33.772	0.578773	0.247919	-2.33452	0.0195684	0.999917	ABHD15
ENSG00000113368	8.80875	0.616943	0.264436	-2.33305	0.0196455	0.999917	LMNB1
ENSG00000137804	6.15032	0.727223	0.312353	-2.32821	0.0199009	0.999917	NUSAP1
ENSG00000136682	49.4923	-0.247955	0.106597	2.3261	0.0200134	0.999917	ZNG1B
ENSG00000175352	2.03951	1.31407	0.565006	-2.32577	0.0200309	0.999917	NRIP3
ENSG00000079387	9.42874	0.546017	0.234827	-2.32519	0.0200618	0.999917	SENP1
ENSG00000077097	54.0228	-0.35319	0.152104	2.32202	0.0202318	0.999917	TOP2B
ENSG00000070882	19.4121	0.433289	0.186649	-2.32141	0.0202645	0.999917	OSBPL3
ENSG00000162496	48.7296	0.655842	0.282922	-2.3181	0.0204437	0.999917	DHRS3
ENSG00000155097	32.2534	-0.429643	0.18539	2.3175	0.0204763	0.999917	ATP6V1C1
ENSG00000136213	75.6786	0.378591	0.163384	-2.31719	0.0204935	0.999917	CHST12
ENSG00000182158	13.0584	0.448852	0.194097	-2.31252	0.0207493	0.999917	CREB3L2
ENSG00000141401	63.9222	-0.373559	0.161663	2.31073	0.0208479	0.999917	IMPA2
ENSG00000064012	132.028	0.304061	0.131623	-2.31009	0.0208834	0.999917	CASP8
ENSG00000047644	38.6098	0.413919	0.179184	-2.31002	0.0208872	0.999917	WWC3
ENSG00000100350	5.68306	-0.777421	0.336653	2.30926	0.0209289	0.999917	FOXRED2
ENSG00000165929	38.3519	0.469895	0.203486	-2.30922	0.0209313	0.999917	TC2N
ENSG00000162817	5.49416	-0.770951	0.334077	2.3077	0.0210157	0.999917	C1orf115
ENSG00000081181	5.48495	-1.61281	0.701384	2.29947	0.0214785	0.999917	ARG2
ENSG00000167257	17.5267	0.50594	0.220139	-2.29828	0.021546	0.999917	RNF214
ENSG00000145386	2.3884	1.29687	0.564311	-2.29814	0.0215537	0.999917	CCNA2
ENSG00000279247	8.72875	-0.782095	0.340455	2.2972	0.0216071	0.999917	AK6
ENSG00000142303	10.566	0.699629	0.304845	-2.29503	0.0217314	0.999917	ADAMTS10
ENSG00000211895	1435.18	1.29941	0.566217	-2.29489	0.0217396	0.999917	IGHA1
ENSG00000086544	22.8603	-0.359847	0.156876	2.29383	0.0218004	0.999917	ITPKC
ENSG00000149557	15.9301	-0.632609	0.276073	2.29146	0.0219371	0.999917	FEZ1
ENSG00000116161	106.954	-0.244592	0.106899	2.28807	0.0221332	0.999917	CACYBP
ENSG00000263163	81.5401	-0.528753	0.231351	2.2855	0.0222835	0.999917	SLC27A3
ENSG00000244045	47.4731	0.258129	0.113024	-2.28383	0.0223816	0.999917	TMEM199
ENSG00000168405	13.9147	0.458395	0.200741	-2.28351	0.0224003	0.999917	CMAHP
ENSG00000149485	30.9997	-0.479295	0.210188	2.28032	0.0225888	0.999917	FADS1
ENSG00000234651	0.864967	-2.49545	1.09476	2.27946	0.0226397	0.999917	BAG6
ENSG00000103769	118.113	-0.284925	0.125546	2.26948	0.0232392	0.999917	RAB11A
ENSG00000189319	28.306	0.705306	0.311259	-2.26598	0.0234527	0.999917	FAM53B
ENSG00000166401	72.0245	-0.505612	0.223731	2.25991	0.0238269	0.999917	SERPINB8
ENSG00000211734	28.1012	0.478605	0.21192	-2.25842	0.0239195	0.999917	TRBV5-1
ENSG00000110514	79.2764	0.352094	0.156114	-2.25537	0.0241102	0.999917	MADD
ENSG00000198898	217.979	-0.402206	0.178413	2.25436	0.0241735	0.999917	CAPZA2
ENSG00000196591	51.4281	-0.314676	0.139606	2.25403	0.0241942	0.999917	HDAC2
ENSG00000005302	80.8857	-0.263243	0.116823	2.25335	0.0242371	0.999917	MSL3
ENSG00000212866	2.4507	1.8733	0.832409	-2.25045	0.0244202	0.999917	HSPA1B
ENSG00000104549	12.6163	-0.614737	0.273751	2.24561	0.0247291	0.999917	SQLE
ENSG00000006025	33.0812	0.389462	0.173656	-2.24272	0.0249149	0.999917	OSBPL7
ENSG00000196227	13.4551	0.467724	0.208578	-2.24245	0.0249326	0.999917	FAM217B
ENSG00000167900	12.5227	0.814638	0.363297	-2.24235	0.024939	0.999917	TK1
ENSG00000099800	56.3749	-0.271303	0.121081	2.24067	0.0250476	0.999917	TIMM13
ENSG00000121073	57.0767	0.287208	0.128187	-2.24053	0.0250564	0.999917	SLC35B1
ENSG00000115232	124.94	0.261561	0.116757	-2.24022	0.025077	0.999917	ITGA4
ENSG00000145632	11.7044	-1.34326	0.599734	2.23975	0.025107	0.999917	PLK2
ENSG00000114978	138.92	-0.263797	0.117817	2.23903	0.0251538	0.999917	MOB1A
ENSG00000135451	1.02241	1.68207	0.751833	-2.23729	0.0252676	0.999917	TROAP
ENSG00000103512	4.39866	-2.9975	1.34313	2.23174	0.0256324	0.999917	NOMO1
ENSG00000137501	17.8689	0.432752	0.193937	-2.2314	0.0256545	0.999917	SYTL2
ENSG00000139182	13.0433	0.722336	0.323734	-2.23126	0.0256637	0.999917	CLSTN3
ENSG00000229859	3.76714	-1.98796	0.892563	2.22725	0.0259307	0.999917	PGA3
ENSG00000100427	19.8127	0.428955	0.192728	-2.2257	0.0260345	0.999917	MLC1
ENSG00000256713	1.51959	-1.64885	0.742326	2.22119	0.0263382	0.999917	PGA5
ENSG00000257267	45.6301	-0.42769	0.192579	2.22085	0.0263609	0.999917	ZNF271P
ENSG00000132359	15.3035	0.459125	0.206811	-2.22003	0.0264169	0.999917	RAP1GAP2
ENSG00000196843	174.538	0.65392	0.29479	-2.21826	0.0265371	0.999917	ARID5A
ENSG00000133477	2.70483	-2.26167	1.02062	2.21597	0.0266932	0.999917	FAM83F
ENSG00000162512	1.64418	1.40702	0.635487	-2.21408	0.0268231	0.999917	SDC3
ENSG00000085449	40.2934	0.271936	0.122895	-2.21276	0.0269142	0.999917	WDFY1
ENSG00000069702	56.645	0.577611	0.261165	-2.21167	0.0269893	0.999917	TGFBR3
ENSG00000234514	3.58671	4.82139	2.18056	-2.21107	0.0270308	0.999917	LST1
ENSG00000138594	34.1299	0.304504	0.137796	-2.20981	0.0271183	0.999917	TMOD3
ENSG00000153208	4.68628	0.921424	0.417121	-2.20901	0.027174	0.999917	MERTK
ENSG00000227357	394.796	-3.24368	1.47391	2.20073	0.027755	0.999917	HLA-DRB4
ENSG00000182247	29.1694	-0.324946	0.147681	2.20033	0.0277836	0.999917	UBE2E2
ENSG00000095380	79.0289	-0.527857	0.241043	2.18989	0.0285323	0.999917	NANS
ENSG00000104951	16.9591	-0.756209	0.34536	2.18963	0.0285513	0.999917	IL4I1
ENSG00000125454	48.8807	-0.50006	0.228687	2.18665	0.0287679	0.999917	SLC25A19
ENSG00000111665	1.91506	1.23668	0.565605	-2.18648	0.0287803	0.999917	CDCA3
ENSG00000143851	167.582	0.495273	0.226579	-2.18587	0.028825	0.999917	PTPN7
ENSG00000175866	24.3564	-0.58385	0.267575	2.18201	0.0291091	0.999917	BAIAP2
ENSG00000080822	91.7739	0.263567	0.120811	-2.18164	0.0291362	0.999917	CLDND1
ENSG00000093009	1.96901	1.28463	0.58901	-2.18101	0.029183	0.999917	CDC45
ENSG00000091409	26.7359	-0.367285	0.16841	2.1809	0.0291905	0.999917	ITGA6
ENSG00000159674	138.249	0.572977	0.263056	-2.17815	0.0293946	0.999917	SPON2
ENSG00000181523	140.152	0.324505	0.149101	-2.17641	0.0295245	0.999917	SGSH
ENSG00000228907	57.6569	-0.624495	0.287099	2.17519	0.0296159	0.999917	RNF5
ENSG00000007237	56.2618	-0.354037	0.162965	2.17247	0.0298199	0.999917	GAS7
ENSG00000138018	6.12465	0.898283	0.413693	-2.17137	0.0299029	0.999917	SELENOI
ENSG00000129484	19.0137	0.362864	0.167141	-2.17101	0.0299305	0.999917	PARP2
ENSG00000165140	85.3414	0.541996	0.250061	-2.16745	0.0302002	0.999917	FBP1
ENSG00000211639	4.04136	-1.39699	0.64605	2.16235	0.0305911	0.999917	IGLV4-60
ENSG00000189180	20.7045	-0.374534	0.173301	2.16117	0.0306822	0.999917	ZNF33A
ENSG00000172728	3.85456	0.793666	0.367455	-2.1599	0.0307805	0.999917	FUT10
ENSG00000149639	3.38183	-0.984496	0.457125	2.15367	0.0312663	0.999917	SOGA1
ENSG00000143537	129.444	-0.332845	0.154551	2.15363	0.0312691	0.999917	ADAM15
ENSG00000221963	51.7428	0.508687	0.236227	-2.15338	0.0312886	0.999917	APOL6
ENSG00000183763	4.16271	0.733775	0.340808	-2.15304	0.0313155	0.999917	TRAIP
ENSG00000110324	814.354	0.246906	0.114965	-2.14766	0.0317407	0.999917	IL10RA
ENSG00000005381	11.621	-0.598495	0.279089	2.14446	0.0319963	0.999917	MPO
ENSG00000186300	6.84179	0.657	0.306394	-2.14429	0.0320093	0.999917	ZNF555
ENSG00000168246	6.00474	-0.705972	0.329731	2.14105	0.0322699	0.999917	UBTD2
ENSG00000196218	11.1175	-1.13294	0.529786	2.13849	0.0324771	0.999917	RYR1
ENSG00000100554	34.3933	-0.352017	0.164931	2.13433	0.0328157	0.999917	ATP6V1D
ENSG00000183486	76.4308	-0.357567	0.16791	2.12951	0.0332118	0.999917	MX2
ENSG00000131381	26.0986	0.345436	0.162343	-2.12782	0.0333521	0.999917	RBSN
ENSG00000204351	9.21817	1.16856	0.549267	-2.12749	0.0333792	0.999917	SKIC2
ENSG00000133104	45.2455	-0.268915	0.126693	2.12257	0.0337902	0.999917	SPART
ENSG00000213928	247.194	0.256356	0.120812	-2.12194	0.0338427	0.999917	IRF9
ENSG00000129596	0.736365	2.3981	1.13025	-2.12175	0.0338589	0.999917	CDO1
ENSG00000132824	177.11	-0.241658	0.113983	2.12012	0.0339957	0.999917	SERINC3
ENSG00000139438	3.77309	-1.88597	0.88995	2.11919	0.0340747	0.999917	FAM222A
ENSG00000154099	3.17312	-1.56598	0.739129	2.11868	0.0341176	0.999917	DNAAF1
ENSG00000070423	82.5779	0.258488	0.122008	-2.11861	0.034123	0.999917	RNF126
ENSG00000171497	31.0468	-0.296403	0.140077	2.116	0.0343444	0.999917	PPID
ENSG00000173598	47.9068	-0.309511	0.14631	2.11544	0.0343924	0.999917	NUDT4
ENSG00000135503	5.10087	1.04416	0.494326	-2.11228	0.0346621	0.999917	ACVR1B
ENSG00000184661	0.694863	1.93638	0.916755	-2.11221	0.0346685	0.999917	CDCA2
ENSG00000166825	123.49	-0.764913	0.362235	2.11165	0.0347165	0.999917	ANPEP
ENSG00000230463	22.2821	1.12648	0.533535	-2.11136	0.0347417	0.999917	HLA-DRB3
ENSG00000165516	86.8848	0.283532	0.134331	-2.11069	0.0347988	0.999917	KLHDC2
ENSG00000164530	21.7513	0.853776	0.404626	-2.11004	0.0348553	0.999917	PI16
ENSG00000008394	20.5846	-0.426781	0.202297	2.10967	0.0348867	0.999917	MGST1
ENSG00000122952	8.89447	0.628519	0.298397	-2.10632	0.0351769	0.999917	ZWINT
ENSG00000106484	14.4131	-0.566933	0.269381	2.10458	0.0353281	0.999917	MEST
ENSG00000171174	8.27599	-1.17082	0.556451	2.10408	0.0353717	0.999917	RBKS
ENSG00000175505	9.00213	0.648136	0.308356	-2.10191	0.0355614	0.999917	CLCF1
ENSG00000106546	21.3906	-0.586503	0.279122	2.10124	0.0356198	0.999917	AHR
ENSG00000118707	39.89	-0.493118	0.23494	2.09891	0.0358249	0.999917	TGIF2
ENSG00000110367	34.8612	0.325873	0.155357	-2.09757	0.035943	0.999917	DDX6
ENSG00000205560	28.2932	0.386033	0.184537	-2.0919	0.0364473	0.999917	CPT1B
ENSG00000119899	13.7033	0.41265	0.197277	-2.09173	0.0364631	0.999917	SLC17A5
ENSG00000276977	10.5075	0.730357	0.349166	-2.09172	0.0364635	0.999917	PDCD1
ENSG00000113716	41.2634	0.327862	0.15692	-2.08936	0.0366753	0.999917	HMGXB3
ENSG00000135002	16.7431	-0.490548	0.234835	2.0889	0.0367164	0.999917	RFK
ENSG00000094804	2.56568	1.18148	0.565926	-2.0877	0.0368253	0.999917	CDC6
ENSG00000236271	11.5677	0.657633	0.31508	-2.08719	0.0368709	0.999917	FLOT1
ENSG00000091129	1.03806	-1.76997	0.848777	2.08531	0.0370408	0.999917	NRCAM
ENSG00000270550	31.211	0.902312	0.432799	-2.08483	0.0370849	0.999917	IGHV3-30
ENSG00000167491	38.1485	0.349455	0.167773	-2.0829	0.03726	0.999917	GATAD2A
ENSG00000160796	85.0762	0.272363	0.130771	-2.08275	0.0372741	0.999917	NBEAL2
ENSG00000173801	66.7319	0.677037	0.325105	-2.08252	0.0372952	0.999917	JUP
ENSG00000060237	21.1279	0.348362	0.167299	-2.08227	0.0373181	0.999917	WNK1
ENSG00000213096	8.66533	0.526675	0.252977	-2.08191	0.0373508	0.999917	ZNF254
ENSG00000101191	76.6764	0.280434	0.134719	-2.08162	0.0373776	0.999917	DIDO1
ENSG00000227051	2.63836	-1.0212	0.491037	2.07969	0.0375538	0.999917	C14orf132
ENSG00000173889	44.9982	0.428639	0.206152	-2.07924	0.0375951	0.999917	PHC3
ENSG00000176407	45.8686	0.389901	0.187721	-2.07702	0.0377993	0.999917	KCMF1
ENSG00000229474	47.1364	0.632518	0.304591	-2.07662	0.037837	0.999917	PATL2
ENSG00000110104	30.0774	-0.327944	0.158197	2.07301	0.0381718	0.999917	CCDC86
ENSG00000277335	3.90655	1.24182	0.599689	-2.07077	0.0383802	0.999917	LAIR2
ENSG00000159733	18.1289	0.425968	0.206416	-2.06364	0.0390523	0.999917	ZFYVE28
ENSG00000241394	6.48787	-6.09547	2.95526	2.06258	0.0391525	0.999917	HLA-DMA
ENSG00000247627	1.44779	1.70536	0.826946	-2.06224	0.0391846	0.999917	MTND4P12
ENSG00000072110	421.996	-0.340956	0.165458	2.06068	0.0393338	0.999917	ACTN1
ENSG00000027869	35.1187	0.445102	0.216237	-2.0584	0.0395518	0.999917	SH2D2A
ENSG00000169564	175.779	-0.195629	0.095059	2.05798	0.0395925	0.999917	PCBP1
ENSG00000118985	10.0296	0.898303	0.437069	-2.05529	0.0398513	0.999917	ELL2
ENSG00000274538	6.64355	-1.48172	0.720937	2.05527	0.0398526	0.999917	PHLDA2
ENSG00000134470	22.8288	0.495026	0.241	-2.05405	0.0399707	0.999917	IL15RA
ENSG00000159111	74.986	0.358292	0.174705	-2.05084	0.0402829	0.999917	MRPL10
ENSG00000120694	82.3978	-0.633984	0.309175	2.05057	0.0403087	0.999917	HSPH1
ENSG00000171595	1.57763	1.15492	0.563315	-2.05022	0.0403434	0.999917	DNAI2
ENSG00000177181	0.834374	-2.06228	1.00728	2.04739	0.04062	0.999917	RIMKLA
ENSG00000157456	2.58504	1.23523	0.603356	-2.04726	0.0406323	0.999917	CCNB2
ENSG00000187608	133.555	-0.461244	0.2256	2.04452	0.0409021	0.999917	ISG15
ENSG00000166266	30.1294	0.552559	0.270315	-2.04413	0.0409408	0.999917	CUL5
ENSG00000106633	1.10032	-1.57102	0.768833	2.04339	0.041014	0.999917	GCK
ENSG00000068097	14.5211	0.471	0.230531	-2.04311	0.0410412	0.999917	HEATR6
ENSG00000276043	6.12533	0.924132	0.452369	-2.04287	0.0410648	0.999917	UHRF1
ENSG00000154165	2.97762	1.02344	0.50116	-2.04215	0.0411367	0.999917	GPR15
ENSG00000196381	1.78353	-1.17347	0.574793	2.04156	0.0411954	0.999917	NA
ENSG00000104972	12.9783	-1.05215	0.515478	2.04112	0.041239	0.999917	LILRB1
ENSG00000140853	177.037	0.217298	0.106468	-2.04097	0.0412536	0.999917	NLRC5
ENSG00000089685	3.86472	0.889166	0.435959	-2.03956	0.0413938	0.999917	BIRC5
ENSG00000188243	52.9394	-0.342247	0.167808	2.03952	0.0413983	0.999917	COMMD6
ENSG00000178999	2.90531	1.06912	0.524244	-2.03936	0.0414139	0.999917	AURKB
ENSG00000129103	127.788	-0.210558	0.103254	2.03923	0.0414273	0.999917	SUMF2
ENSG00000136051	51.1325	-0.30722	0.150671	2.03901	0.0414491	0.999917	WASHC4
ENSG00000179909	9.95818	-0.635221	0.311636	2.03834	0.0415157	0.999917	ZNF154
ENSG00000172939	23.0709	-0.519061	0.254856	2.03668	0.0416817	0.999917	OXSR1
ENSG00000124275	42.623	0.270366	0.132843	-2.03523	0.0418277	0.999917	MTRR
ENSG00000182871	15.0387	-0.670091	0.329447	2.03399	0.041953	0.999917	COL18A1
ENSG00000088325	2.85065	1.03221	0.50757	-2.03363	0.0419894	0.999917	TPX2
ENSG00000108840	118.379	-0.295635	0.145391	2.03339	0.0420135	0.999917	HDAC5
ENSG00000153147	69.7568	-0.394316	0.194243	2.03002	0.0423546	0.999917	SMARCA5
ENSG00000196976	19.2894	-0.342078	0.168543	2.02962	0.0423949	0.999917	LAGE3
ENSG00000146215	2.75542	-1.02342	0.504343	2.02922	0.0424363	0.999917	CRIP3
ENSG00000100084	45.2244	0.290435	0.143294	-2.02684	0.0426789	0.999917	HIRA
ENSG00000233841	279.293	1.9318	0.953381	-2.02626	0.0427383	0.999917	HLA-C
ENSG00000180758	5.22294	-0.831262	0.410612	2.02445	0.0429243	0.999917	GPR157
ENSG00000149527	8.16668	0.658556	0.325514	-2.02312	0.0430604	0.999917	PLCH2
ENSG00000253729	21.9502	-0.514467	0.25431	2.02299	0.0430739	0.999917	PRKDC
ENSG00000081665	16.9502	-0.365762	0.180828	2.02271	0.0431031	0.999917	ZNF506
ENSG00000005189	1.31136	1.31438	0.650367	-2.02098	0.043282	0.999917	REXO5
ENSG00000275214	2.24733	-1.47394	0.729824	2.01959	0.0434261	0.999917	IFI27
ENSG00000120029	32.5684	0.390963	0.193689	-2.01851	0.0435377	0.999917	ARMH3
ENSG00000168970	30.9253	0.370534	0.183702	-2.01704	0.0436913	0.999917	JMJD7-PLA2G4B
ENSG00000117009	11.0412	-0.511874	0.254028	2.01503	0.0439012	0.999917	KMO
ENSG00000140464	59.7691	0.317432	0.157575	-2.01448	0.0439591	0.999917	PML
ENSG00000066923	8.21352	0.589037	0.292737	-2.01217	0.0442021	0.999917	STAG3
ENSG00000112309	0.430394	1.88793	0.938516	-2.01162	0.0442604	0.999917	B3GAT2
ENSG00000039560	0.739993	1.70097	0.845722	-2.01127	0.0442972	0.999917	RAI14
ENSG00000022277	186.081	-0.130604	0.0649388	2.01118	0.0443061	0.999917	RTF2
ENSG00000079277	49.3693	0.237362	0.118042	-2.01082	0.0443443	0.999917	MKNK1
ENSG00000198015	35.7983	-0.272555	0.13562	2.00969	0.0444639	0.999917	MRPL42
ENSG00000229183	3.75472	-1.22817	0.611385	2.00882	0.0445557	0.999917	PGA4
ENSG00000138606	2.68224	-1.1509	0.573302	2.00749	0.0446971	0.999917	SHF
ENSG00000277586	7.82612	0.663705	0.331079	-2.00467	0.0449981	0.999917	NEFL
ENSG00000154262	0.647505	-1.67773	0.836968	2.00454	0.0450127	0.999917	ABCA6
ENSG00000151131	17.3282	-0.357849	0.178602	2.00361	0.0451116	0.999917	NOPCHAP1
ENSG00000242259	50.9327	-0.200379	0.100106	2.00167	0.0453199	0.999917	C22orf39
ENSG00000009844	66.9275	-0.291907	0.145848	2.00144	0.0453447	0.999917	VTA1
ENSG00000179934	3.30634	0.822781	0.411194	-2.00096	0.0453969	0.999917	CCR8
ENSG00000116299	12.9805	0.471157	0.235686	-1.99909	0.045599	0.999917	ELAPOR1
ENSG00000100154	2.67219	-1.69071	0.845846	1.99883	0.0456264	0.999917	TTC28
ENSG00000163006	2.94339	-0.842032	0.421423	1.99807	0.045709	0.999917	CCDC138
ENSG00000205809	2.68653	-1.17611	0.588688	1.99785	0.0457334	0.999917	KLRC2
ENSG00000186235	3.1743	-0.840903	0.421335	1.99581	0.045955	0.999917	LINC02610
ENSG00000156970	0.895838	1.74408	0.874538	-1.99428	0.0461212	0.999917	BUB1B
ENSG00000170632	29.1017	-0.294787	0.147845	1.99389	0.0461638	0.999917	ARMC10
ENSG00000115523	1249.2	0.590596	0.296239	-1.99365	0.0461906	0.999917	GNLY
ENSG00000170909	23.0943	0.756943	0.380205	-1.99088	0.046494	0.999917	OSCAR
ENSG00000135241	57.8496	-0.655848	0.330171	1.98639	0.0469899	0.999917	PNPLA8
ENSG00000160336	14.3235	0.373941	0.188336	-1.9855	0.0470887	0.999917	ZNF761
ENSG00000164120	5.47692	0.703292	0.354366	-1.98465	0.0471837	0.999917	HPGD
ENSG00000174839	13.1692	0.747861	0.377015	-1.98364	0.0472962	0.999917	DENND6A
ENSG00000204165	5.48216	0.609385	0.307305	-1.983	0.0473676	0.999917	CXorf65
ENSG00000112984	0.924496	1.82522	0.92092	-1.98195	0.0474846	0.999917	KIF20A
ENSG00000117399	6.17917	1.06499	0.537388	-1.98179	0.0475025	0.999917	CDC20
ENSG00000137094	7.22179	-1.05862	0.53425	1.98151	0.0475338	0.999917	DNAJB5
ENSG00000141219	13.0851	-0.522146	0.263513	1.98148	0.0475371	0.999917	C17orf80
ENSG00000146414	13.7838	0.440452	0.222524	-1.97935	0.0477766	0.999917	SHPRH
ENSG00000078295	0.796895	2.17244	1.09874	-1.9772	0.048019	0.999917	ADCY2
ENSG00000143603	2.11086	1.41365	0.716011	-1.97434	0.048343	0.999917	KCNN3
ENSG00000168569	35.3146	0.318459	0.161395	-1.97317	0.0484765	0.999917	TMEM223
ENSG00000184979	22.1194	-0.578803	0.293349	1.97309	0.0484857	0.999917	USP18
ENSG00000273686	2821.93	-0.366881	0.186309	1.9692	0.0489298	0.999917	B2M
ENSG00000072401	62.5188	-0.483322	0.245515	1.96861	0.0489982	0.999917	UBE2D1
ENSG00000086061	217.926	-0.452475	0.229881	1.9683	0.0490339	0.999917	DNAJA1
ENSG00000104765	145.51	-0.216636	0.110207	1.96572	0.0493305	0.999917	BNIP3L
ENSG00000198885	13.4427	0.378572	0.192658	-1.965	0.0494148	0.999917	ITPRIPL1
ENSG00000145868	28.0738	0.284465	0.145012	-1.96167	0.0498006	0.999917	FBXO38
ENSG00000145675	70.3903	0.709395	0.361818	-1.96064	0.0499212	0.999917	PIK3R1
ENSG00000102081	25.9267	0.344761	0.17589	-1.9601	0.0499844	0.999917	FMR1
ENSG00000135048	30.2655	1.07072	0.546415	-1.95953	0.0500504	0.999917	CEMIP2
ENSG00000163820	9.42231	0.634956	0.324311	-1.95786	0.0502462	0.999917	FYCO1
ENSG00000108691	2.17185	-1.34553	0.687363	1.95752	0.050286	0.999917	CCL2
ENSG00000163946	16.697	-0.360099	0.183973	1.95735	0.0503064	0.999917	TASOR
ENSG00000162654	47.1233	0.324051	0.165575	-1.95712	0.050333	0.999917	GBP4
ENSG00000188486	15.2888	-0.83896	0.429145	1.95496	0.0505882	0.999917	H2AX
ENSG00000236418	144.398	-2.1708	1.11056	1.95468	0.0506206	0.999917	HLA-DQA1
ENSG00000213719	439.373	-0.347656	0.177894	1.95429	0.0506671	0.999917	CLIC1
ENSG00000160957	6.65747	0.684379	0.35028	-1.95381	0.050724	0.999917	RECQL4
ENSG00000234078	1.52572	-1.26666	0.648327	1.95374	0.0507316	0.999917	DDR1
ENSG00000169031	3.48058	-1.09448	0.56034	1.95324	0.0507912	0.999917	COL4A3
ENSG00000088766	33.0726	-0.27627	0.141549	1.95176	0.0509662	0.999917	CRLS1
ENSG00000164023	7.48238	-0.750081	0.384354	1.95154	0.0509931	0.999917	SGMS2
ENSG00000141384	10.7076	-0.510491	0.261616	1.9513	0.0510214	0.999917	TAF4B
ENSG00000150455	14.4998	0.379924	0.19486	-1.94972	0.0512092	0.999917	TIRAP
ENSG00000225697	61.5419	0.220689	0.113296	-1.94789	0.0514287	0.999917	SLC26A6
ENSG00000171530	23.4423	-0.358391	0.184164	1.94604	0.0516495	0.999917	TBCA
ENSG00000100918	23.5795	0.419354	0.215642	-1.94468	0.0518134	0.999917	REC8
ENSG00000277443	18.6847	-0.529873	0.272491	1.94456	0.0518285	0.999917	MARCKS
ENSG00000100385	238.344	0.307507	0.158194	-1.94386	0.0519118	0.999917	IL2RB
ENSG00000133067	19.5495	0.551668	0.283815	-1.94376	0.0519241	0.999917	LGR6
ENSG00000149591	10.5732	0.526527	0.270886	-1.94372	0.0519293	0.999917	TAGLN
ENSG00000276349	1.04673	2.6267	1.35147	-1.94359	0.0519453	0.999917	TBC1D3
ENSG00000106692	2.17863	-0.993544	0.511707	1.94162	0.0521825	0.999917	FKTN
ENSG00000211675	192.48	0.87802	0.452215	-1.9416	0.0521856	0.999917	IGLC1
ENSG00000112245	133.504	-0.724396	0.373793	1.93796	0.0526281	0.999917	PTP4A1
ENSG00000078699	39.4148	0.247646	0.127805	-1.93768	0.0526623	0.999917	CBFA2T2
ENSG00000006715	38.1553	-0.36057	0.186408	1.9343	0.0530758	0.999917	VPS41
ENSG00000165304	0.552699	1.92106	0.994319	-1.93204	0.053355	0.999917	MELK
ENSG00000163599	13.5816	0.829096	0.429184	-1.9318	0.0533847	0.999917	CTLA4
ENSG00000136003	172.409	0.193073	0.100059	-1.92959	0.0536573	0.999917	ISCU
ENSG00000127481	44.6655	-0.300539	0.155865	1.9282	0.0538305	0.999917	UBR4
ENSG00000220008	18.0397	0.381815	0.198177	-1.92664	0.054025	0.999917	LINGO3
ENSG00000166803	2.60169	1.06886	0.555385	-1.92455	0.0542863	0.999917	PCLAF
ENSG00000274703	2.66348	-1.51234	0.787446	1.92056	0.0547875	0.999917	OSCAR
ENSG00000139289	6.93212	0.814466	0.424295	-1.91958	0.0549114	0.999917	PHLDA1
ENSG00000163161	107.251	0.182628	0.0951768	-1.91883	0.0550055	0.999917	ERCC3
ENSG00000106565	138.381	-1.07171	0.558766	1.91799	0.0551119	0.999917	TMEM176B
ENSG00000111344	0.761081	1.71478	0.894585	-1.91685	0.0552571	0.999917	RASAL1
ENSG00000229074	453.798	-2.58564	1.34956	1.91591	0.0553766	0.999917	HLA-DRB1
ENSG00000089916	20.3188	-0.320387	0.167245	1.91568	0.0554063	0.999917	GPATCH2L
ENSG00000167634	0.809684	-2.06797	1.07953	1.91562	0.0554131	0.999917	NLRP7
ENSG00000110046	19.4978	0.538271	0.281061	-1.91514	0.0554745	0.999917	ATG2A
ENSG00000125962	13.8589	0.363315	0.189721	-1.91499	0.0554933	0.999917	ARMCX5
ENSG00000109381	42.4651	0.36128	0.188688	-1.91469	0.0555317	0.999917	ELF2
ENSG00000033800	131.124	0.179989	0.0940576	-1.9136	0.0556711	0.999917	PIAS1
ENSG00000166428	143.092	-0.370375	0.193644	1.91266	0.0557912	0.999917	PLD4
ENSG00000132640	3.5892	-0.77768	0.407214	1.90976	0.0561645	0.999917	BTBD3
ENSG00000148180	207.038	-0.253092	0.132548	1.90943	0.0562061	0.999917	GSN
ENSG00000130770	131.649	-0.28821	0.150953	1.90927	0.0562271	0.999917	ATP5IF1
ENSG00000197632	6.10172	-1.01442	0.531384	1.90901	0.0562604	0.999917	SERPINB2
ENSG00000125652	28.4436	-0.266479	0.139611	1.90873	0.0562972	0.999917	ALKBH7
ENSG00000078304	129.879	0.362724	0.190088	-1.90819	0.0563668	0.999917	PPP2R5C
ENSG00000127666	27.4751	-0.453682	0.237942	1.90669	0.0565605	0.999917	TICAM1
ENSG00000120738	18.8165	-0.795343	0.417134	1.90669	0.0565612	0.999917	EGR1
ENSG00000116761	3.58938	-1.71764	0.902023	1.90421	0.0568825	0.999917	CTH
ENSG00000183092	1.65158	1.22359	0.643182	-1.9024	0.0571185	0.999917	BEGAIN
ENSG00000131507	66.631	-0.328891	0.172949	1.90166	0.0572155	0.999917	NDFIP1
ENSG00000230685	211.262	0.507212	0.266766	-1.90134	0.0572581	0.999917	CLIC1
ENSG00000108559	99.4607	-0.219396	0.1155	1.89953	0.0574942	0.999917	NUP88
ENSG00000283100	136.498	0.13528	0.0712401	-1.89893	0.0575732	0.999917	SIRT2
ENSG00000188559	9.86891	-0.4814	0.253853	1.89637	0.057911	0.999917	RALGAPA2
ENSG00000214063	55.5347	-0.351334	0.185271	1.89633	0.0579169	0.999917	TSPAN4
ENSG00000137500	39.0832	-0.370813	0.19558	1.89596	0.0579651	0.999917	CCDC90B
ENSG00000128271	111.72	-0.362309	0.191098	1.89594	0.0579682	0.999917	ADORA2A
ENSG00000275482	37.4344	-0.335793	0.177242	1.89454	0.058153	0.999917	EPHB6
ENSG00000004660	12.2099	0.606392	0.320164	-1.894	0.0582244	0.999917	CAMKK1
ENSG00000096996	45.8416	0.218865	0.115671	-1.89214	0.0584727	0.999917	IL12RB1
ENSG00000116885	0.525148	-1.68712	0.891793	1.89183	0.0585133	0.999917	OSCP1
ENSG00000131037	2.61118	0.825007	0.436297	-1.89093	0.0586338	0.999917	EPS8L1
ENSG00000105639	92.9578	0.271007	0.143415	-1.88967	0.0588018	0.999917	JAK3
ENSG00000132300	66.582	0.214709	0.113628	-1.88959	0.0588133	0.999917	PTCD3
ENSG00000133216	6.25813	-0.699602	0.37028	1.88939	0.0588401	0.999917	EPHB2
ENSG00000197948	34.6322	0.271519	0.143815	-1.88797	0.0590296	0.999917	FCHSD1
ENSG00000107263	61.159	0.343247	0.18193	-1.8867	0.0592013	0.999917	RAPGEF1
ENSG00000158604	92.9948	0.303618	0.161003	-1.88579	0.0593227	0.999917	TMED4
ENSG00000122877	6.93729	-0.996568	0.528752	1.88476	0.0594626	0.999917	EGR2
ENSG00000117595	1.39975	-1.26598	0.671801	1.88446	0.0595022	0.999917	IRF6
ENSG00000133612	51.0348	-0.415203	0.220378	1.88405	0.0595576	0.999917	AGAP3
ENSG00000109736	128.383	0.166099	0.0881646	-1.88396	0.0595697	0.999917	MFSD10
ENSG00000134882	104.909	-0.192098	0.102029	1.88279	0.0597294	0.999917	UBAC2
ENSG00000147912	3.20205	0.872247	0.463401	-1.88227	0.0597991	0.999917	FBXO10
ENSG00000167483	40.6394	-0.620035	0.329424	1.88218	0.0598119	0.999917	NIBAN3
ENSG00000205045	17.71	0.357518	0.189995	-1.88173	0.0598731	0.999917	SLFN12L
ENSG00000187583	0.902916	1.4258	0.757778	-1.88155	0.059897	0.999917	PLEKHN1
ENSG00000162433	3.10388	-0.813834	0.432952	1.87973	0.0601444	0.999917	AK4
ENSG00000196867	3.07194	0.803292	0.427366	-1.87963	0.0601578	0.999917	ZFP28
ENSG00000101082	21.3888	0.569125	0.302791	-1.8796	0.0601628	0.999917	SLA2
ENSG00000161057	115.103	0.188286	0.100274	-1.87771	0.0604209	0.999917	PSMC2
ENSG00000061936	36.9699	0.217382	0.115779	-1.87756	0.060441	0.999917	SFSWAP
ENSG00000163520	10.9807	-0.505167	0.269134	1.87701	0.0605167	0.999917	FBLN2
ENSG00000006530	35.7437	0.259015	0.138058	-1.87613	0.0606374	0.999917	AGK
ENSG00000144354	3.82928	0.68188	0.363633	-1.87519	0.0607669	0.999917	CDCA7
ENSG00000168350	3.11384	-0.832846	0.444192	1.87497	0.0607967	0.999917	DEGS2
ENSG00000174353	77.11	0.287139	0.153145	-1.87494	0.0608004	0.999917	NA
ENSG00000150995	15.9083	-0.43656	0.23293	1.87421	0.060901	0.999917	ITPR1
ENSG00000112394	3.67362	-0.971341	0.518697	1.87266	0.061116	0.999917	SLC16A10
ENSG00000085117	226.362	0.248173	0.132527	-1.87262	0.0611202	0.999917	CD82
ENSG00000134602	28.5469	-0.274609	0.146649	1.87256	0.0611295	0.999917	STK26
ENSG00000174574	108.889	-0.348346	0.186163	1.87119	0.0613188	0.999917	AKIRIN1
ENSG00000163171	112.036	-0.338166	0.180799	1.8704	0.0614283	0.999917	CDC42EP3
ENSG00000277033	4.71932	-1.74681	0.934489	1.86927	0.0615856	0.999917	B3GNTL1
ENSG00000118292	5.04965	-0.589341	0.315341	1.8689	0.0616364	0.999917	C1orf54
ENSG00000005102	2.2278	0.94124	0.503855	-1.86808	0.061751	0.999917	MEOX1
ENSG00000166435	13.8425	0.611614	0.327544	-1.86727	0.0618633	0.999917	XRRA1
ENSG00000135842	24.285	0.41218	0.220908	-1.86584	0.0620634	0.999917	NIBAN1
ENSG00000144504	45.8822	0.314264	0.168452	-1.8656	0.0620978	0.999917	ANKMY1
ENSG00000088179	44.6673	0.342183	0.183441	-1.86536	0.0621313	0.999917	PTPN4
ENSG00000198799	11.4974	0.409776	0.21972	-1.86499	0.0621822	0.999917	LRIG2
ENSG00000176014	49.6558	-0.726645	0.389651	1.86486	0.0622008	0.999917	TUBB6
ENSG00000107745	62.3338	-0.23189	0.124426	1.86368	0.0623664	0.999917	MICU1
ENSG00000186566	60.1919	0.212432	0.114052	-1.86258	0.0625208	0.999917	GPATCH8
ENSG00000104131	20.4699	-0.403191	0.216495	1.86235	0.0625531	0.999917	EIF3J
ENSG00000117450	132.803	-0.212374	0.1141	1.86129	0.0627034	0.999917	PRDX1
ENSG00000139572	10.9529	-1.25033	0.671948	1.86075	0.0627798	0.999917	GPR84
ENSG00000177374	5.07133	1.28188	0.68986	-1.85817	0.0631445	0.999917	HIC1
ENSG00000034693	15.7436	-0.329536	0.177426	1.85732	0.0632663	0.999917	PEX3
ENSG00000184640	193.014	0.158436	0.085308	-1.85723	0.0632789	0.999917	SEPTIN9
ENSG00000117226	24.1853	0.437162	0.235389	-1.85719	0.0632838	0.999917	GBP3
ENSG00000105879	48.0014	0.300841	0.161988	-1.85718	0.0632858	0.999917	CBLL1
ENSG00000205765	5.10028	-0.601551	0.323978	1.85676	0.0633449	0.999917	RIMOC1
ENSG00000106992	5.44122	0.565747	0.304702	-1.85672	0.0633504	0.999917	AK1
ENSG00000234704	13.9963	1.98494	1.06943	-1.85608	0.063442	0.999917	BRD2
ENSG00000170791	49.8657	-0.235371	0.127003	1.85328	0.0638429	0.999917	CHCHD7
ENSG00000117519	4.65562	-0.704984	0.380472	1.85292	0.0638934	0.999917	CNN3
ENSG00000005156	24.6383	-0.345042	0.186283	1.85225	0.0639906	0.999917	LIG3
ENSG00000003756	144.582	0.180056	0.0972203	-1.85205	0.0640194	0.999917	RBM5
ENSG00000115457	3.99432	0.961701	0.519722	-1.85042	0.0642536	0.999917	IGFBP2
ENSG00000152818	53.9747	0.240228	0.129831	-1.85031	0.0642686	0.999917	UTRN
ENSG00000273707	5.24306	0.656509	0.355158	-1.8485	0.0645301	0.999917	CDKN1C
ENSG00000101391	69.3811	0.189884	0.102755	-1.84792	0.0646143	0.999917	CDK5RAP1
ENSG00000132849	11.5035	0.47097	0.254866	-1.84791	0.0646156	0.999917	PATJ
ENSG00000105220	259.539	0.149601	0.0809973	-1.84698	0.0647498	0.999917	GPI
ENSG00000196542	2.37347	-0.932514	0.504922	1.84685	0.0647691	0.999917	SPTSSB
ENSG00000158092	35.3919	-0.227882	0.123428	1.84627	0.0648523	0.999917	NCK1
ENSG00000138061	57.5034	-0.562256	0.304541	1.84624	0.0648578	0.999917	CYP1B1
ENSG00000162585	35.1371	-0.238098	0.12906	1.84486	0.0650585	0.999917	FAAP20
ENSG00000149177	47.446	0.553819	0.300198	-1.84485	0.0650598	0.999917	PTPRJ
ENSG00000178809	4.86441	0.590416	0.320042	-1.84481	0.0650652	0.999917	TRIM73
ENSG00000141452	68.3329	0.191638	0.103934	-1.84384	0.0652066	0.999917	RMC1
ENSG00000136867	169.445	-0.345196	0.187229	1.8437	0.0652263	0.999917	SLC31A2
ENSG00000006062	41.7672	0.292043	0.158452	-1.8431	0.0653141	0.999917	MAP3K14
ENSG00000155090	266.006	-0.368976	0.200207	1.84297	0.0653328	0.999917	KLF10
ENSG00000166710	10025.1	0.204103	0.110802	-1.84206	0.0654663	0.999917	B2M
ENSG00000163026	6.21903	0.594107	0.322525	-1.84205	0.0654682	0.999917	WDCP
ENSG00000109107	67.1681	-0.286563	0.155677	1.84075	0.0656578	0.999917	ALDOC
ENSG00000159023	41.9519	0.292857	0.159127	-1.8404	0.0657101	0.999917	EPB41
ENSG00000106638	51.5868	0.402217	0.218886	-1.83757	0.0661264	0.999917	TBL2
ENSG00000120437	47.2534	-0.227072	0.123583	1.8374	0.0661502	0.999917	ACAT2
ENSG00000136634	1.41739	1.86213	1.01369	-1.83699	0.066212	0.999917	IL10
ENSG00000175354	70.7826	-0.160705	0.0875018	1.83659	0.0662709	0.999917	PTPN2
ENSG00000139636	133.591	0.177644	0.0968173	-1.83484	0.0665296	0.999917	LMBR1L
ENSG00000111880	13.2777	0.36793	0.200642	-1.83377	0.0666888	0.999917	RNGTT
ENSG00000048162	39.6392	-0.228874	0.124941	1.83186	0.0669727	0.999917	NOP16
ENSG00000241713	0.907385	2.12015	1.15777	-1.83125	0.0670638	0.999917	LY6G5B
ENSG00000145287	116.892	-0.277054	0.151294	1.83123	0.0670669	0.999917	PLAC8
ENSG00000213626	147.696	-0.310045	0.169326	1.83106	0.067092	0.999917	LBH
ENSG00000166908	49.7368	0.221061	0.120748	-1.83075	0.0671371	0.999917	PIP4K2C
ENSG00000169744	0.89446	-1.48638	0.812046	1.83041	0.0671883	0.999917	LDB2
ENSG00000254860	1.42086	1.0946	0.598073	-1.83021	0.0672189	0.999917	TMEM9B-AS1
ENSG00000169905	11.228	-0.394849	0.215741	1.8302	0.0672202	0.999917	TOR1AIP2
ENSG00000170476	53.3129	0.770417	0.421162	-1.82926	0.06736	0.999917	MZB1
ENSG00000134697	81.1946	-0.325612	0.178162	1.82762	0.0676069	0.999917	GNL2
ENSG00000104859	21.9248	0.300328	0.164414	-1.82666	0.0677513	0.999917	CLASRP
ENSG00000109079	30.8711	-0.275274	0.150717	1.82643	0.0677852	0.999917	TNFAIP1
ENSG00000072571	0.699362	1.58668	0.870001	-1.82377	0.0681864	0.999917	HMMR
ENSG00000025772	41.0075	-0.243072	0.133343	1.8229	0.0683179	0.999917	TOMM34
ENSG00000092964	78.6646	-0.35499	0.19478	1.82252	0.0683767	0.999917	DPYSL2
ENSG00000151151	5.51487	-0.628858	0.345273	1.82133	0.0685561	0.999917	IPMK
ENSG00000070081	62.6171	-0.397002	0.217976	1.82131	0.06856	0.999917	NUCB2
ENSG00000070371	5.56265	-0.604938	0.332221	1.82089	0.0686237	0.999917	CLTCL1
ENSG00000211965	6.6719	0.870307	0.47852	-1.81875	0.0689499	0.999917	IGHV3-49
ENSG00000166716	36.3976	0.295869	0.162688	-1.81863	0.068968	0.999917	ZNF592
ENSG00000158481	68.4655	-0.387869	0.213322	1.81823	0.0690294	0.999917	CD1C
ENSG00000115107	6.27155	-0.568564	0.312796	1.81769	0.0691121	0.999917	STEAP3
ENSG00000143367	7.2627	-0.900711	0.495551	1.8176	0.0691258	0.999917	TUFT1
ENSG00000017483	23.3085	0.301897	0.166183	-1.81665	0.0692707	0.999917	SLC38A5
ENSG00000169131	21.6184	-0.322087	0.17738	1.81581	0.0693998	0.999917	ZNF354A
ENSG00000138756	10.9094	-0.399855	0.220245	1.8155	0.0694472	0.999917	BMP2K
ENSG00000011376	11.7503	0.377618	0.20802	-1.81529	0.0694787	0.999917	LARS2
ENSG00000168476	66.0869	0.296469	0.163335	-1.8151	0.0695086	0.999917	REEP4
ENSG00000051009	63.5239	-0.252334	0.139021	1.81508	0.0695112	0.999917	FHIP1B
ENSG00000162366	17.5082	0.964996	0.531812	-1.81455	0.0695939	0.999917	PDZK1IP1
ENSG00000280830	1.30333	-3.14912	1.73571	1.81431	0.0696301	0.999917	ADI1
ENSG00000112763	59.1116	0.201478	0.111078	-1.81384	0.069703	0.999917	BTN2A1
ENSG00000085433	22.0958	-0.74589	0.41132	1.81341	0.069769	0.999917	WDR47
ENSG00000197182	2.70135	0.772988	0.426304	-1.81323	0.0697957	0.999917	MIRLET7BHG
ENSG00000123240	68.9341	0.244314	0.13487	-1.81148	0.0700667	0.999917	OPTN
ENSG00000164284	6.53459	0.581584	0.321758	-1.80752	0.070681	0.999917	GRPEL2
ENSG00000204792	2.78856	-1.29097	0.714257	1.80743	0.0706947	0.999917	LINC01291
ENSG00000175567	1644.35	-0.235714	0.130414	1.80743	0.070695	0.999917	UCP2
ENSG00000187531	135.828	0.163287	0.0903971	-1.80632	0.0708676	0.999917	SIRT7
ENSG00000276163	22.5151	-1.48758	0.823696	1.80599	0.0709204	0.999917	LAIR1
ENSG00000153140	6.97474	-0.594277	0.329277	1.80479	0.071107	0.999917	CETN3
ENSG00000281917	17.0456	-0.622835	0.345465	1.80289	0.0714059	0.999917	SLC16A1
ENSG00000196935	1.57921	1.11115	0.616693	-1.80178	0.0715793	0.999917	SRGAP1
ENSG00000231048	0.95717	1.88295	1.04512	-1.80166	0.071599	0.999917	LST1
ENSG00000118263	28.8763	0.327225	0.181642	-1.80148	0.0716277	0.999917	KLF7
ENSG00000156802	7.83258	0.537873	0.298751	-1.80041	0.0717966	0.999917	ATAD2
ENSG00000131018	92.1414	0.259672	0.144261	-1.80001	0.0718584	0.999917	SYNE1
ENSG00000107651	39.3355	0.283753	0.157647	-1.79992	0.0718727	0.999917	SEC23IP
ENSG00000160094	21.0974	0.457264	0.254125	-1.79937	0.0719603	0.999917	ZNF362
ENSG00000074855	0.86911	-1.83189	1.01891	1.79789	0.0721943	0.999917	ANO8
ENSG00000113194	26.5007	0.30831	0.171486	-1.79788	0.0721967	0.999917	FAF2
ENSG00000165092	39.4906	-0.433357	0.241195	1.79671	0.0723823	0.999917	ALDH1A1
ENSG00000087470	40.4485	-0.251826	0.14017	1.79657	0.0724035	0.999917	DNM1L
ENSG00000091164	37.2717	-0.316006	0.175913	1.79638	0.0724342	0.999917	TXNL1
ENSG00000188056	1.23788	1.80903	1.00717	-1.79615	0.0724709	0.999917	TREML4
ENSG00000151883	89.5375	0.317737	0.176919	-1.79595	0.0725025	0.999917	PARP8
ENSG00000144674	49.4756	0.241738	0.134646	-1.79536	0.0725963	0.999917	GOLGA4
ENSG00000052749	91.8687	-0.617667	0.344271	1.79413	0.0727921	0.999917	RRP12
ENSG00000137801	83.4069	0.776488	0.433376	-1.79172	0.0731778	0.999917	THBS1
ENSG00000265808	32.548	-0.232388	0.129713	1.79156	0.0732042	0.999917	SEC22B
ENSG00000145687	59.5358	-0.232178	0.129613	1.79132	0.0732415	0.999917	SSBP2
ENSG00000102554	6.27714	-1.09724	0.612653	1.79096	0.073299	0.999917	KLF5
ENSG00000063245	20.4063	0.332882	0.185926	-1.7904	0.0733904	0.999917	EPN1
ENSG00000158805	178.323	0.247285	0.138154	-1.78992	0.0734667	0.999917	ZNF276
ENSG00000256683	29.1829	0.465104	0.260007	-1.78881	0.0736454	0.999917	ZNF350
ENSG00000256223	8.96801	-0.858575	0.480014	1.78864	0.0736722	0.999917	ZNF10
ENSG00000071242	14.2012	-0.37311	0.208646	1.78825	0.0737359	0.999917	RPS6KA2
ENSG00000131115	13.6603	0.355973	0.199246	-1.7866	0.0740019	0.999917	ZNF227
ENSG00000188010	4.63453	-0.654347	0.36627	1.78652	0.0740157	0.999917	MORN2
ENSG00000112297	47.1024	-0.57015	0.319272	1.78578	0.0741341	0.999917	CRYBG1
ENSG00000172167	2.27429	0.821274	0.460625	-1.78296	0.0745934	0.999917	MTBP
ENSG00000157954	135.476	0.202756	0.11375	-1.78247	0.0746731	0.999917	WIPI2
ENSG00000167664	31.1637	-0.386806	0.21719	1.78095	0.0749201	0.999917	TMIGD2
ENSG00000275066	46.0768	0.218908	0.122925	-1.78083	0.0749408	0.999917	SYNRG
ENSG00000262771	9.26979	-0.92124	0.517873	1.77889	0.0752572	0.999917	SSBP1
ENSG00000156171	71.3939	-0.20888	0.11746	1.77831	0.0753529	0.999917	DRAM2
ENSG00000124795	64.3426	-0.276744	0.155679	1.77766	0.0754601	0.999917	DEK
ENSG00000196814	14.5578	0.472256	0.265746	-1.77709	0.0755528	0.999917	MVB12B
ENSG00000275302	71.9543	0.71025	0.399786	-1.77658	0.0756379	0.999917	CCL4
ENSG00000092621	18.193	-0.428669	0.241362	1.77604	0.0757258	0.999917	PHGDH
ENSG00000180370	45.5022	-0.325711	0.183406	1.7759	0.0757486	0.999917	PAK2
ENSG00000276986	0.588163	1.68296	0.94793	-1.77541	0.0758306	0.999917	HEATR9
ENSG00000056586	34.3967	0.427296	0.240743	-1.7749	0.0759138	0.999917	RC3H2
ENSG00000108219	228.49	0.266641	0.150266	-1.77446	0.0759865	0.999917	TSPAN14
ENSG00000111057	7.0694	-0.488767	0.275464	1.77434	0.0760066	0.999917	KRT18
ENSG00000125447	50.6759	0.311327	0.175483	-1.77412	0.0760435	0.999917	GGA3
ENSG00000064932	1.022	1.93163	1.0889	-1.77392	0.0760756	0.999917	SBNO2
ENSG00000084070	553.348	-0.216457	0.122033	1.77375	0.076104	0.999917	SMAP2
ENSG00000183155	26.9855	-0.2938	0.165692	1.77317	0.0762007	0.999917	RABIF
ENSG00000281320	18.4856	-0.350485	0.197692	1.77289	0.0762476	0.999917	DYRK1B
ENSG00000198695	169.481	0.345378	0.194839	-1.77263	0.07629	0.999917	ND6
ENSG00000005513	1.84521	-1.18426	0.668401	1.77179	0.0764296	0.999917	SOX8
ENSG00000206505	523.185	2.05349	1.15984	-1.77049	0.076646	0.999917	HLA-A
ENSG00000089195	28.0357	-0.568669	0.321233	1.77027	0.0766828	0.999917	TRMT6
ENSG00000166881	4.37392	0.668311	0.377837	-1.76878	0.0769308	0.999917	NEMP1
ENSG00000134802	130.34	-0.265911	0.150366	1.76843	0.0769897	0.999917	SLC43A3
ENSG00000155367	7.61976	-0.494933	0.280039	1.76737	0.0771661	0.999917	PPM1J
ENSG00000253882	27.0424	0.320284	0.181302	-1.76658	0.0772993	0.999917	LOC154761
ENSG00000275947	19.3221	-0.30213	0.171121	1.76559	0.0774641	0.999917	LYSET
ENSG00000134717	55.2271	-0.270348	0.153135	1.76542	0.0774933	0.999917	BTF3L4
ENSG00000109189	4.19769	0.660868	0.374346	-1.76539	0.0774977	0.999917	USP46
ENSG00000281089	48.7432	0.231124	0.131002	-1.76427	0.0776859	0.999917	ATG16L1
ENSG00000117298	98.4838	0.274614	0.155749	-1.76319	0.0778691	0.999917	ECE1
ENSG00000171490	131.581	-0.259411	0.147141	1.763	0.0779001	0.999917	RSL1D1
ENSG00000206305	24.5855	2.09619	1.18932	-1.76251	0.0779837	0.999917	HLA-DQA1
ENSG00000149260	9.5441	-0.43538	0.247054	1.76229	0.0780209	0.999917	CAPN5
ENSG00000135046	1278.98	-0.455938	0.258783	1.76185	0.078094	0.999917	ANXA1
ENSG00000182950	1.85554	-3.08149	1.74989	1.76096	0.0782451	0.999917	ODF3L1
ENSG00000165474	1.84079	-3.37295	1.9161	1.76032	0.0783537	0.999917	GJB2
ENSG00000141543	158.353	-0.520107	0.295651	1.7592	0.0785444	0.999917	EIF4A3
ENSG00000179630	4.25787	-0.734978	0.418038	1.75816	0.0787205	0.999917	LACC1
ENSG00000182986	3.79906	-0.635981	0.362023	1.75675	0.0789612	0.999917	ZNF320
ENSG00000282844	23.5245	0.339483	0.193422	-1.75514	0.0792349	0.999917	ACTN4
ENSG00000143753	72.9295	-0.218898	0.124728	1.75501	0.0792583	0.999917	DEGS1
ENSG00000234343	119.317	-0.387515	0.220892	1.75432	0.0793759	0.999917	NEU1
ENSG00000166261	17.638	0.296945	0.169294	-1.75402	0.0794268	0.999917	ZNF202
ENSG00000022840	257.939	0.131022	0.0747757	-1.7522	0.0797394	0.999917	RNF10
ENSG00000243492	1.0637	2.07511	1.18466	-1.75165	0.0798339	0.999917	NA
ENSG00000132463	93.4819	-0.152153	0.0868748	1.7514	0.079877	0.999917	GRSF1
ENSG00000077150	78.91	-0.546876	0.31232	1.75101	0.0799436	0.999917	NFKB2
ENSG00000026025	932.474	-0.43872	0.250662	1.75025	0.080076	0.999917	VIM
ENSG00000197558	1.89826	-0.981958	0.561043	1.75024	0.0800771	0.999917	SSPOP
ENSG00000141524	458.571	0.195207	0.111678	-1.74795	0.0804728	0.999917	TMC6
ENSG00000111537	3.32783	-1.01554	0.581084	1.74766	0.0805236	0.999917	IFNG
ENSG00000147419	23.2448	0.296568	0.16976	-1.74698	0.080641	0.999917	CCDC25
ENSG00000124208	11.6466	-0.568219	0.325373	1.74636	0.0807478	0.999917	PEDS1-UBE2V1
ENSG00000160799	137.282	0.272459	0.156029	-1.74621	0.0807738	0.999917	CCDC12
ENSG00000102103	109.498	-0.179902	0.103025	1.7462	0.080776	0.999917	PQBP1
ENSG00000172197	2.74136	0.739534	0.424027	-1.74407	0.0811467	0.999917	MBOAT1
ENSG00000088387	11.8051	-0.46566	0.267009	1.74399	0.0811612	0.999917	DOCK9
ENSG00000079931	1.11087	1.26203	0.723706	-1.74385	0.0811857	0.999917	MOXD1
ENSG00000137288	20.8761	-0.292643	0.167961	1.74233	0.0814511	0.999917	UQCC2
ENSG00000277753	0.893984	-1.54823	0.88875	1.74203	0.0815031	0.999917	MUC20
ENSG00000198840	33.5815	-0.583183	0.334801	1.74188	0.0815295	0.999917	ND3
ENSG00000222037	2.21607	1.01631	0.583977	-1.74033	0.0818018	0.999917	IGLC6
ENSG00000211653	37.8074	0.616926	0.354547	-1.74004	0.081852	0.999917	IGLV1-40
ENSG00000126107	89.3316	0.289548	0.166477	-1.73927	0.0819872	0.999917	HECTD3
ENSG00000140451	2.74147	0.744318	0.427996	-1.73908	0.0820212	0.999917	PIF1
ENSG00000137812	1.61959	1.19541	0.687557	-1.73863	0.0821003	0.999917	KNL1
ENSG00000214114	38.2592	-0.325306	0.187106	1.73862	0.0821014	0.999917	MYCBP
ENSG00000188735	12.1818	0.361386	0.207943	-1.73791	0.0822266	0.999917	TMEM120B
ENSG00000091490	106.465	0.328266	0.188906	-1.73772	0.0822601	0.999917	SEL1L3
ENSG00000178852	3.23334	-0.704218	0.405285	1.73759	0.0822835	0.999917	EFCAB13
ENSG00000155959	32.0371	-0.277103	0.159574	1.73651	0.0824732	0.999917	VBP1
ENSG00000198837	89.565	0.245443	0.141517	-1.73438	0.0828513	0.999917	DENND4B
ENSG00000168556	11.1628	-0.374036	0.215776	1.73345	0.0830165	0.999917	ING2
ENSG00000070669	29.3231	0.306883	0.177101	-1.73281	0.0831292	0.999917	ASNS
ENSG00000169403	328.017	-0.379195	0.218903	1.73225	0.0832284	0.999917	PTAFR
ENSG00000103275	114.485	0.172699	0.0996963	-1.73225	0.0832287	0.999917	UBE2I
ENSG00000137106	84.4508	-0.228201	0.131817	1.73119	0.0834174	0.999917	GRHPR
ENSG00000260916	67.5507	-0.282633	0.163261	1.73118	0.0834205	0.999917	CCPG1
ENSG00000277203	89.1924	0.246431	0.142369	-1.73093	0.0834639	0.999917	NA
ENSG00000114796	37.1951	0.454093	0.26239	-1.7306	0.0835223	0.999917	KLHL24
ENSG00000268895	11.7063	-0.367495	0.212367	1.73047	0.0835472	0.999917	A1BG-AS1
ENSG00000160785	51.7925	-0.330011	0.190782	1.72978	0.0836694	0.999917	SLC25A44
ENSG00000165102	33.5876	-0.255835	0.148033	1.72823	0.0839461	0.999917	HGSNAT
ENSG00000242125	20.5777	0.379394	0.219594	-1.7277	0.0840414	0.999917	SNHG3
ENSG00000101882	36.1428	0.20644	0.119515	-1.72731	0.0841125	0.999917	NKAP
ENSG00000180228	43.1218	-0.205416	0.119012	1.72602	0.0843442	0.999917	PRKRA
ENSG00000088035	17.0942	-0.320182	0.185574	1.72536	0.0844634	0.999917	ALG6
ENSG00000162650	14.5036	-0.410439	0.237982	1.72467	0.0845874	0.999917	ATXN7L2
ENSG00000149483	57.3075	0.176438	0.102419	-1.72272	0.0849392	0.999917	TMEM138
ENSG00000170425	7.21855	-0.641159	0.372306	1.72213	0.0850458	0.999917	ADORA2B
ENSG00000096171	3.51921	1.05131	0.610625	-1.72169	0.0851251	0.999917	VARS1
ENSG00000151553	13.0926	0.651218	0.378309	-1.72139	0.0851795	0.999917	FHIP2A
ENSG00000198178	2.66539	-0.757371	0.440042	1.72114	0.0852263	0.999917	CLEC4C
ENSG00000081985	8.16771	0.494955	0.287627	-1.72082	0.085283	0.999917	IL12RB2
ENSG00000163349	26.9294	-0.541128	0.314471	1.72076	0.0852946	0.999917	HIPK1
ENSG00000118705	484.161	0.088093	0.0512269	-1.71966	0.0854939	0.999917	RPN2
ENSG00000267123	0.560436	1.55015	0.901494	-1.71953	0.0855179	0.999917	SCAT1
ENSG00000178773	1.30932	1.10149	0.640777	-1.71899	0.0856154	0.999917	CPNE7
ENSG00000164104	199.741	0.195699	0.1139	-1.71818	0.0857647	0.999917	HMGB2
ENSG00000259954	1.33969	1.31287	0.764326	-1.71768	0.085855	0.999917	IL21R-AS1
ENSG00000177042	47.4655	-0.260548	0.151686	1.71768	0.0858554	0.999917	TMEM80
ENSG00000257524	10.6055	0.406211	0.236502	-1.71757	0.0858742	0.999917	ST6GALNAC6
ENSG00000116062	27.5775	-0.365024	0.212529	1.71753	0.085883	0.999917	MSH6
ENSG00000073712	0.917029	1.44612	0.842009	-1.71747	0.0858939	0.999917	FERMT2
ENSG00000144040	11.4433	-0.392998	0.228851	1.71727	0.0859303	0.999917	SFXN5
ENSG00000143379	25.9347	0.361842	0.210757	-1.71687	0.0860023	0.999917	SETDB1
ENSG00000144152	12.5238	0.649337	0.37822	-1.71682	0.0860118	0.999917	FBLN7
ENSG00000237889	15.7998	-0.429989	0.250466	1.71676	0.0860237	0.999917	DDX39B
ENSG00000274110	91.3572	0.63944	0.372834	-1.71508	0.0863302	0.999917	LAIR1
ENSG00000198915	6.17904	0.552523	0.322238	-1.71464	0.0864113	0.999917	RASGEF1A
ENSG00000122970	1.81018	-0.902276	0.526347	1.71422	0.086488	0.999917	IFT81
ENSG00000276289	0.642249	1.44884	0.845224	-1.71414	0.0865022	0.999917	LOC102723475
ENSG00000167553	79.8217	-0.369502	0.215563	1.71413	0.0865053	0.999917	TUBA1C
ENSG00000115828	62.6825	-0.332517	0.194131	1.71285	0.0867407	0.999917	QPCT
ENSG00000185347	33.2596	-0.494786	0.288902	1.71264	0.0867782	0.999917	TEDC1
ENSG00000087266	104.026	0.22697	0.132528	-1.71263	0.086781	0.999917	SH3BP2
ENSG00000215845	90.6124	-0.24495	0.143071	1.71208	0.0868814	0.999917	TSTD1
ENSG00000048462	7.27968	0.957496	0.559269	-1.71205	0.086888	0.999917	TNFRSF17
ENSG00000165795	38.6556	-0.302908	0.176944	1.71189	0.0869178	0.999917	NDRG2
ENSG00000169019	33.9251	-0.226225	0.132178	1.71152	0.0869858	0.999917	COMMD8
ENSG00000197603	2.95253	-0.937613	0.547839	1.71148	0.0869932	0.999917	CPLANE1
ENSG00000071967	19.12	-0.34676	0.202615	1.71142	0.087003	0.999917	CYBRD1
ENSG00000122484	23.4492	-0.326659	0.190995	1.7103	0.0872102	0.999917	RPAP2
ENSG00000168303	27.6639	-0.262111	0.153323	1.70953	0.0873523	0.999917	MPLKIP
ENSG00000122085	41.4396	0.271212	0.158682	-1.70916	0.0874216	0.999917	MTERF4
ENSG00000196547	113.501	0.278654	0.163037	-1.70915	0.0874229	0.999917	MAN2A2
ENSG00000140563	10.3856	0.439823	0.257391	-1.70877	0.0874934	0.999917	MCTP2
ENSG00000259673	2.38344	0.796821	0.466317	-1.70876	0.0874963	0.999917	IQCH-AS1
ENSG00000182853	5.88681	0.834474	0.488376	-1.70867	0.0875119	0.999917	VMO1
ENSG00000171033	19.3585	-0.354477	0.207485	1.70845	0.0875532	0.999917	PKIA
ENSG00000139675	7.95274	0.417465	0.244432	-1.7079	0.087655	0.999917	HNRNPA1L2
ENSG00000140968	298.205	-0.219105	0.128296	1.70781	0.0876714	0.999917	IRF8
ENSG00000069956	14.7725	-0.684962	0.401215	1.70722	0.0877815	0.999917	MAPK6
ENSG00000071537	31.8466	0.409611	0.239971	-1.70692	0.087837	0.999917	SEL1L
ENSG00000121413	31.3116	-0.323023	0.18935	1.70596	0.0880158	0.999917	ZSCAN18
ENSG00000188603	131.625	0.136747	0.0801741	-1.70563	0.0880769	0.999917	CLN3
ENSG00000110719	874.836	0.205263	0.120454	-1.70408	0.0883662	0.999917	TCIRG1
ENSG00000178445	2.17843	1.51893	0.89213	-1.70259	0.0886447	0.999917	GLDC
ENSG00000138660	20.8348	-0.300325	0.176397	1.70256	0.0886511	0.999917	AP1AR
ENSG00000108509	28.1925	0.286942	0.168546	-1.70245	0.0886709	0.999917	CAMTA2
ENSG00000139323	27.4973	-0.299908	0.176166	1.70242	0.0886764	0.999917	POC1B
ENSG00000105281	87.1792	-0.314019	0.184484	1.70215	0.0887266	0.999917	SLC1A5
ENSG00000186106	7.56028	-0.429536	0.252387	1.70189	0.0887753	0.999917	ANKRD46
ENSG00000030110	97.9679	0.201161	0.118201	-1.70186	0.0887823	0.999917	BAK1
ENSG00000166197	86.7812	-0.275167	0.161692	1.7018	0.088793	0.999917	NOLC1
ENSG00000130119	30.5733	0.325268	0.191141	-1.70172	0.088808	0.999917	GNL3L
ENSG00000274779	71.4271	0.385558	0.226609	-1.70143	0.0888628	0.999917	NOMO1
ENSG00000057657	29.9052	0.430799	0.253287	-1.70084	0.0889733	0.999917	PRDM1
ENSG00000154370	43.4603	0.227846	0.134	-1.70035	0.089066	0.999917	TRIM11
ENSG00000166024	25.963	0.241867	0.142302	-1.69968	0.0891906	0.999917	R3HCC1L
ENSG00000125266	1.28919	-1.80066	1.05973	1.69917	0.0892874	0.999917	EFNB2
ENSG00000166342	0.755993	1.4355	0.844995	-1.69882	0.0893531	0.999917	NETO1
ENSG00000167384	9.29158	0.395724	0.232991	-1.69845	0.0894222	0.999917	ZNF180
ENSG00000124882	3.08494	-1.0028	0.590654	1.69778	0.0895488	0.999917	EREG
ENSG00000118777	0.651798	1.45161	0.855039	-1.69771	0.0895627	0.999917	ABCG2
ENSG00000080298	8.95541	0.421776	0.248475	-1.69746	0.0896103	0.999917	RFX3
ENSG00000174944	3.18591	-0.672454	0.396226	1.69715	0.0896691	0.999917	P2RY14
ENSG00000203667	24.382	-0.353916	0.208555	1.69699	0.0896984	0.999917	COX20
ENSG00000148288	6.4566	-0.467585	0.275617	1.6965	0.0897904	0.999917	GBGT1
ENSG00000276561	122.34	-0.411515	0.242573	1.69646	0.0897984	0.999917	IRF7
ENSG00000240137	2.15415	-0.816971	0.481575	1.69646	0.0897996	0.999917	ERICH6-AS1
ENSG00000169245	6.2529	-0.748473	0.441369	1.6958	0.0899242	0.999917	CXCL10
ENSG00000070731	8.71825	-0.49956	0.294634	1.69553	0.0899751	0.999917	ST6GALNAC2
ENSG00000181896	36.8179	0.440817	0.260074	-1.69497	0.0900815	0.999917	ZNF101
ENSG00000136891	20.9592	-0.257351	0.151862	1.69463	0.090145	0.999917	TEX10
ENSG00000206573	14.9895	0.327045	0.193004	-1.6945	0.0901696	0.999917	THUMPD3-AS1
ENSG00000166770	10.0941	-0.638057	0.376579	1.69435	0.0901985	0.999917	ZNF667-AS1
ENSG00000152117	37.5398	0.35671	0.210532	-1.69432	0.0902036	0.999917	SMPD4BP
ENSG00000134986	15.3648	-0.314617	0.185735	1.6939	0.0902839	0.999917	NREP
ENSG00000228314	1.09423	1.82098	1.07576	-1.69274	0.090505	0.999917	NA
ENSG00000184752	71.813	-0.24436	0.144376	1.69253	0.0905446	0.999917	NDUFA12
ENSG00000188282	4.22778	-0.677514	0.400723	1.69073	0.0908882	0.999917	RUFY4
ENSG00000198435	2.79831	-2.8643	1.69431	1.69054	0.090924	0.999917	NRARP
ENSG00000230475	2.4396	0.844174	0.499478	-1.69011	0.0910065	0.999917	ABHD16A
ENSG00000143324	11.0476	0.378344	0.223867	-1.69004	0.0910196	0.999917	XPR1
ENSG00000187535	11.2221	-0.455582	0.269577	1.68999	0.0910297	0.999917	IFT140
ENSG00000169085	1.35699	1.17949	0.698005	-1.6898	0.0910669	0.999917	VXN
ENSG00000100890	32.1024	0.21955	0.129959	-1.68938	0.0911465	0.999917	PRORP
ENSG00000168763	47.3083	0.178689	0.10579	-1.68908	0.0912032	0.999917	CNNM3
ENSG00000155111	3.38648	-0.655788	0.388273	1.68899	0.091222	0.999917	CDK19
ENSG00000100600	37.9069	-0.494965	0.29306	1.68895	0.0912284	0.999917	LGMN
ENSG00000214253	91.9894	-0.169571	0.100444	1.68821	0.0913704	0.999917	FIS1
ENSG00000150776	12.4074	-0.355587	0.210653	1.68803	0.091406	0.999917	NKAPD1
ENSG00000150753	251.426	-0.223647	0.132528	1.68755	0.091498	0.999917	CCT5
ENSG00000198720	0.557575	1.54142	0.913717	-1.68698	0.0916079	0.999917	ANKRD13B
ENSG00000211667	2.35478	0.934543	0.554343	-1.68586	0.0918233	0.999917	IGLV3-12
ENSG00000282958	167.191	0.122952	0.0729329	-1.68583	0.0918286	0.999917	HNRNPR
ENSG00000138669	0.693098	-1.4178	0.841089	1.68567	0.0918589	0.999917	PRKG2
ENSG00000238009	2.14109	-0.82089	0.486997	1.68562	0.0918698	0.999917	NA
ENSG00000176915	78.7042	0.158803	0.0942382	-1.68512	0.0919651	0.999917	ANKLE2
ENSG00000092758	2.79156	-0.767882	0.455742	1.6849	0.092007	0.999917	COL9A3
ENSG00000166848	209.169	0.169571	0.100674	-1.68436	0.0921118	0.999917	TERF2IP
ENSG00000282019	2.99925	-4.98201	2.95804	1.68423	0.0921374	0.999917	GPI
ENSG00000124203	13.5896	0.410311	0.243658	-1.68396	0.0921899	0.999917	ZNF831
ENSG00000123810	22.8577	-0.393042	0.233635	1.68229	0.0925133	0.999917	B9D2
ENSG00000169047	1.10334	-1.25834	0.748712	1.68067	0.0928274	0.999917	IRS1
ENSG00000161558	17.3667	0.314848	0.187337	-1.68066	0.0928299	0.999917	TMEM143
ENSG00000166851	4.07867	0.836747	0.497999	-1.68022	0.0929148	0.999917	PLK1
ENSG00000101445	55.6861	0.392632	0.23382	-1.6792	0.0931128	0.999917	PPP1R16B
ENSG00000196312	19.6137	0.277703	0.165378	-1.6792	0.0931132	0.999917	NA
ENSG00000100294	11.4813	-0.40932	0.243848	1.67858	0.093233	0.999917	MCAT
ENSG00000196387	19.5124	-0.321609	0.191602	1.67852	0.0932449	0.999917	ZNF140
ENSG00000231825	0.557291	1.9297	1.14991	-1.67813	0.0933217	0.999917	PRRC2A
ENSG00000131374	24.789	0.261941	0.156119	-1.67783	0.0933798	0.999917	TBC1D5
ENSG00000112419	22.2108	0.275013	0.163969	-1.67722	0.093499	0.999917	PHACTR2
ENSG00000134709	6.46682	-0.630001	0.375791	1.67647	0.0936469	0.999917	HOOK1
ENSG00000235443	1.12547	2.13359	1.27298	-1.67607	0.0937253	0.999917	POLR1H
ENSG00000112304	11.019	-0.443463	0.264627	1.6758	0.0937765	0.999917	ACOT13
ENSG00000137959	20.3514	-0.838506	0.500529	1.67524	0.0938869	0.999917	IFI44L
ENSG00000101346	27.0195	-0.268145	0.160083	1.67504	0.0939269	0.999917	POFUT1
ENSG00000131981	197.339	-0.370642	0.221373	1.67429	0.0940741	0.999917	LGALS3
ENSG00000141404	2.48087	0.77368	0.462132	-1.67415	0.0941003	0.999917	GNAL
ENSG00000166145	31.2457	-0.352883	0.210907	1.67317	0.0942946	0.999917	SPINT1
ENSG00000168234	31.1009	0.286282	0.171199	-1.67221	0.094482	0.999917	TTC39C
ENSG00000213214	0.647341	1.44932	0.867127	-1.67141	0.0946409	0.999917	ARHGEF35
ENSG00000164073	14.5732	0.325645	0.194877	-1.67102	0.0947171	0.999917	MFSD8
ENSG00000122882	33.0321	0.244828	0.146514	-1.67102	0.0947177	0.999917	ECD
ENSG00000062716	151.054	-0.26041	0.155861	1.67078	0.094765	0.999917	VMP1
ENSG00000104731	56.3865	0.227626	0.136264	-1.67048	0.0948239	0.999917	KLHDC4
ENSG00000240225	11.6866	0.376891	0.225653	-1.67022	0.0948754	0.999917	NA
ENSG00000149115	2.70653	-0.840689	0.503458	1.66983	0.0949528	0.999917	TNKS1BP1
ENSG00000196684	112.481	0.261334	0.156518	-1.66967	0.0949844	0.999917	HSH2D
ENSG00000239264	224.035	0.5628	0.337123	-1.66942	0.0950344	0.999917	TXNDC5
ENSG00000229496	0.982707	-2.39803	1.43723	1.66851	0.0952151	0.999917	DDX39B
ENSG00000137575	529.838	-0.395149	0.237003	1.66727	0.0954601	0.999917	SDCBP
ENSG00000167136	27.4609	-0.284846	0.171021	1.66556	0.0958009	0.999917	ENDOG
ENSG00000178035	75.035	-0.231108	0.138796	1.66509	0.0958946	0.999917	IMPDH2
ENSG00000170955	6.5189	-0.621303	0.37324	1.66462	0.0959886	0.999917	CAVIN3
ENSG00000185236	73.4749	0.163675	0.098376	-1.66377	0.0961588	0.999917	RAB11B
ENSG00000181789	185.305	0.221946	0.133405	-1.66371	0.0961713	0.999917	COPG1
ENSG00000169504	16.8106	-0.339203	0.20389	1.66366	0.0961812	0.999917	CLIC4
ENSG00000166900	32.5863	-0.317358	0.190792	1.66337	0.0962383	0.999917	STX3
ENSG00000167555	6.93566	-0.496591	0.29856	1.66329	0.0962552	0.999917	ZNF528
ENSG00000231488	76.2436	0.696097	0.418813	-1.66207	0.0964984	0.999917	ABHD16A
ENSG00000162695	13.6195	0.329044	0.198055	-1.66138	0.0966371	0.999917	SLC30A7
ENSG00000163297	49.0956	-0.298849	0.18003	1.65999	0.0969161	0.999917	ANTXR2
ENSG00000278728	2.46834	-1.14539	0.691055	1.65745	0.0974281	0.999917	CNTNAP2
ENSG00000177030	89.417	-0.405177	0.244497	1.65719	0.0974811	0.999917	DEAF1
ENSG00000124216	1.8424	1.23322	0.744377	-1.65672	0.0975765	0.999917	SNAI1
ENSG00000135336	26.4105	-0.263105	0.158835	1.65647	0.0976274	0.999917	ORC3
ENSG00000109906	89.575	0.470654	0.284332	-1.6553	0.0978639	0.999917	ZBTB16
ENSG00000185359	175.109	0.220925	0.13352	-1.65461	0.098003	0.999917	HGS
ENSG00000215458	15.9709	-0.512961	0.31005	1.65445	0.0980366	0.999917	AATBC
ENSG00000123144	101.426	-0.156082	0.0943552	1.6542	0.098087	0.999917	TRIR
ENSG00000113916	26.1963	0.37479	0.226717	-1.65312	0.0983074	0.999917	BCL6
ENSG00000147687	13.0048	-0.351344	0.212543	1.65305	0.0983206	0.999917	TATDN1
ENSG00000123992	129.048	0.1284	0.0777085	-1.65233	0.0984683	0.999917	DNPEP
ENSG00000089818	42.0333	0.356231	0.215605	-1.65224	0.0984857	0.999917	NECAP1
ENSG00000167371	1.46427	0.982369	0.594656	-1.652	0.0985353	0.999917	PRRT2
ENSG00000172164	23.523	-0.303466	0.183727	1.65172	0.0985912	0.999917	SNTB1
ENSG00000237172	3.43662	0.618186	0.374279	-1.65167	0.0986016	0.999917	B3GNT9
ENSG00000173065	13.3456	0.363989	0.220576	-1.65017	0.0989077	0.999917	FAM222B
ENSG00000036448	5.44684	-1.63082	0.988439	1.6499	0.0989638	0.999917	MYOM2
ENSG00000171466	7.29834	-0.434557	0.263793	1.64734	0.0994886	0.999917	ZNF562
ENSG00000182180	49.6208	-0.296047	0.179766	1.64685	0.0995891	0.999917	MRPS16
ENSG00000146476	18.2056	-0.411442	0.249837	1.64684	0.0995902	0.999917	ARMT1
ENSG00000184967	41.6448	-0.188263	0.114377	1.64599	0.0997659	0.999917	NOC4L
ENSG00000176222	2.08806	-0.810439	0.492567	1.64534	0.0999005	0.999917	ZNF404
ENSG00000198734	14.2744	-0.391306	0.237831	1.64531	0.0999051	0.999917	F5
ENSG00000080573	0.480223	1.65465	1.00613	-1.64456	0.10006	0.999917	COL5A3
ENSG00000111450	17.2185	0.28966	0.176336	-1.64266	0.100454	0.999917	STX2
ENSG00000137504	53.6478	0.218397	0.132955	-1.64264	0.100458	0.999917	CREBZF
ENSG00000186020	7.24234	0.428993	0.261276	-1.64192	0.100607	0.999917	ZNF529
ENSG00000115446	40.0615	-0.214885	0.130916	1.6414	0.100714	0.999917	UNC50
ENSG00000185619	20.5737	0.295581	0.180084	-1.64135	0.100725	0.999917	PCGF3
ENSG00000171206	84.0267	0.19847	0.120923	-1.64129	0.100737	0.999917	TRIM8
ENSG00000130147	4.24603	-0.750891	0.457521	1.64122	0.100752	0.999917	SH3BP4
ENSG00000143376	42.1021	-0.30166	0.183966	1.63976	0.101054	0.999917	SNX27
ENSG00000166341	4.82577	-0.586848	0.357979	1.63934	0.101143	0.999917	DCHS1
ENSG00000112799	81.6431	-0.291163	0.177614	1.6393	0.10115	0.999917	LY86
ENSG00000133142	14.3723	-0.317846	0.193907	1.63917	0.101179	0.999917	TCEAL4
ENSG00000154263	0.518209	1.80848	1.10351	-1.63884	0.101247	0.999917	ABCA10
ENSG00000010322	95.9741	0.229259	0.139927	-1.63841	0.101336	0.999917	NISCH
ENSG00000214021	43.2895	0.222697	0.136032	-1.6371	0.10161	0.999917	TTLL3
ENSG00000166974	172.919	-0.292092	0.178435	1.63697	0.101638	0.999917	MAPRE2
ENSG00000175764	4.60862	-0.530906	0.324357	1.6368	0.101673	0.999917	TTLL11
ENSG00000140199	14.2085	-0.421887	0.257846	1.6362	0.101798	0.999917	SLC12A6
ENSG00000050165	3.77815	0.793998	0.485296	-1.63611	0.101816	0.999917	DKK3
ENSG00000130640	118.273	0.153084	0.0935733	-1.63598	0.101843	0.999917	TUBGCP2
ENSG00000115935	72.6666	0.250611	0.153231	-1.63552	0.101941	0.999917	WIPF1
ENSG00000188158	1.23993	-1.28026	0.782967	1.63513	0.102021	0.999917	NHS
ENSG00000274084	4.89185	1.09866	0.672138	-1.63457	0.102139	0.999917	LAIR2
ENSG00000274333	1.83146	-1.49805	0.916816	1.63397	0.102265	0.999917	LOC102724219
ENSG00000160299	41.6824	0.283595	0.173653	-1.63311	0.102446	0.999917	PCNT
ENSG00000168765	24.8502	-0.389885	0.238779	1.63282	0.102506	0.999917	GSTM4
ENSG00000281614	237.457	0.186379	0.114149	-1.63277	0.102517	0.999917	INPP5D
ENSG00000077157	9.18285	0.376076	0.230385	-1.63238	0.1026	0.999917	PPP1R12B
ENSG00000182957	75.1143	0.30981	0.189807	-1.63223	0.10263	0.999917	SPATA13
ENSG00000185483	0.986784	-1.38172	0.846786	1.63172	0.102738	0.999917	ROR1
ENSG00000196323	13.9951	0.37385	0.229306	-1.63035	0.103027	0.999917	ZBTB44
ENSG00000134250	67.4431	0.280749	0.172285	-1.62956	0.103195	0.999917	NOTCH2
ENSG00000162676	19.4805	0.441073	0.270906	-1.62814	0.103495	0.999917	GFI1
ENSG00000160223	9.60465	-0.77035	0.473389	1.62731	0.103672	0.999917	ICOSLG
ENSG00000196549	0.665192	1.46926	0.903217	-1.6267	0.103802	0.999917	MME
ENSG00000116852	31.8222	0.258384	0.1589	-1.62608	0.103933	0.999917	KIF21B
ENSG00000124357	253.116	-0.363546	0.223698	1.62516	0.104128	0.999917	NAGK
ENSG00000128708	59.5698	-0.295243	0.181705	1.62485	0.104194	0.999917	HAT1
ENSG00000137462	66.778	-0.375921	0.23142	1.62441	0.104289	0.999917	TLR2
ENSG00000158488	4.14324	-0.573758	0.353467	1.62323	0.104541	0.999917	CD1E
ENSG00000277092	21.966	-0.737714	0.454802	1.62206	0.104791	0.999917	LILRA4
ENSG00000108384	13.5343	0.315347	0.194476	-1.62152	0.104906	0.999917	RAD51C
ENSG00000100479	0.962576	1.1974	0.738487	-1.62142	0.104928	0.999917	POLE2
ENSG00000180316	3.09143	-0.668719	0.412915	1.61951	0.105338	0.999917	PNPLA1
ENSG00000197980	2.8033	1.15507	0.713353	-1.61921	0.105403	0.999917	LEKR1
ENSG00000134686	155.711	0.405394	0.250492	-1.61839	0.105578	0.999917	PHC2
ENSG00000137364	23.9113	-0.241364	0.149166	1.61809	0.105643	0.999917	TPMT
ENSG00000025708	1069.09	-0.304987	0.188518	1.61782	0.105702	0.999917	TYMP
ENSG00000005175	22.2998	-0.270771	0.167423	1.61729	0.105816	0.999917	RPAP3
ENSG00000197006	123.322	-0.213807	0.132219	1.61707	0.105864	0.999917	METTL9
ENSG00000161533	20.8925	0.262215	0.162173	-1.61688	0.105905	0.999917	ACOX1
ENSG00000283034	6.29419	0.568676	0.35184	-1.61629	0.106031	0.999917	ZNF445
ENSG00000101849	35.8865	-0.25324	0.156697	1.61612	0.106069	0.999917	TBL1X
ENSG00000177156	411.308	-0.218078	0.135012	1.61526	0.106255	0.999917	TALDO1
ENSG00000137267	26.1657	-0.9059	0.560858	1.6152	0.106266	0.999917	TUBB2A
ENSG00000136536	104.975	-0.198714	0.123039	1.61504	0.106302	0.999917	MARCHF7
ENSG00000158828	105.046	-0.157012	0.0972298	1.61485	0.106343	0.999917	PINK1
ENSG00000132680	8.94719	0.379274	0.234881	-1.61475	0.106364	0.999917	KHDC4
ENSG00000161888	0.846816	1.32713	0.822044	-1.61443	0.106434	0.999917	SPC24
ENSG00000139722	67.9688	-0.722584	0.447766	1.61375	0.106581	0.999917	VPS37B
ENSG00000166226	94.7653	-0.225772	0.139906	1.61374	0.106585	0.999917	CCT2
ENSG00000109436	23.6917	-0.305981	0.189705	1.61293	0.106759	0.999917	TBC1D9
ENSG00000213445	411.125	0.14228	0.0882519	-1.6122	0.106919	0.999917	SIPA1
ENSG00000125901	68.5257	-0.210481	0.130575	1.61195	0.106972	0.999917	MRPS26
ENSG00000104856	64.0206	-0.534176	0.331444	1.61166	0.107036	0.999917	RELB
ENSG00000114999	15.3948	-0.300748	0.18662	1.61155	0.107059	0.999917	TTL
ENSG00000134982	12.6646	0.336636	0.208921	-1.61131	0.107113	0.999917	APC
ENSG00000166831	0.953533	-1.31244	0.814811	1.61073	0.107238	0.999917	RBPMS2
ENSG00000180875	0.956562	1.20539	0.748474	-1.61047	0.107296	0.999917	GREM2
ENSG00000125703	14.4596	-0.466824	0.289882	1.61039	0.107312	0.999917	ATG4C
ENSG00000173744	57.4433	-0.309413	0.192202	1.60984	0.107433	0.999917	AGFG1
ENSG00000196378	17.7833	0.308483	0.191639	-1.6097	0.107463	0.999917	ZNF34
ENSG00000198677	43.6492	0.293184	0.182163	-1.60946	0.107515	0.999917	SKIC3
ENSG00000116199	10.2264	0.633518	0.39363	-1.60943	0.107523	0.999917	FAM20B
ENSG00000131188	29.6174	-0.669929	0.416287	1.6093	0.107552	0.999917	PRR7
ENSG00000146278	262.964	-0.368433	0.229005	1.60884	0.107651	0.999917	PNRC1
ENSG00000155957	120.557	-0.183349	0.113964	1.60883	0.107654	0.999917	TMBIM4
ENSG00000116962	12.0083	-0.456899	0.284145	1.60798	0.10784	0.999917	NID1
ENSG00000229071	0.509263	-1.65423	1.02895	1.60768	0.107906	0.999917	PRRT1
ENSG00000120533	58.5677	-0.189752	0.118095	1.60677	0.108105	0.999917	ENY2
ENSG00000109452	34.4576	0.340267	0.211954	-1.60538	0.108411	0.999917	INPP4B
ENSG00000121067	123.286	-0.191766	0.119469	1.60515	0.108462	0.999917	SPOP
ENSG00000096155	2.16849	2.46646	1.53688	-1.60485	0.108528	0.999917	BAG6
ENSG00000148848	1.17857	1.10262	0.687361	-1.60414	0.108684	0.999917	ADAM12
ENSG00000115947	32.5618	-0.295531	0.184266	1.60383	0.108751	0.999917	ORC4
ENSG00000234231	5.24869	0.519881	0.324262	-1.60327	0.108874	0.999917	ANAPC1P4
ENSG00000067066	163.715	0.155233	0.096844	-1.60292	0.108952	0.999917	SP100
ENSG00000089159	145.416	0.243844	0.152203	-1.60209	0.109135	0.999917	PXN
ENSG00000175591	18.2491	0.649679	0.405602	-1.60176	0.109208	0.999917	P2RY2
ENSG00000110203	31.4366	0.682761	0.426417	-1.60116	0.109342	0.999917	FOLR3
ENSG00000165171	1.5761	-1.0706	0.668763	1.60086	0.109407	0.999917	METTL27
ENSG00000151062	16.7122	0.334847	0.209232	-1.60036	0.109518	0.999917	CACNA2D4
ENSG00000120696	18.6342	-0.337021	0.210742	1.59921	0.109773	0.999917	KBTBD7
ENSG00000143842	2.92583	0.70239	0.439277	-1.59897	0.109828	0.999917	SOX13
ENSG00000280071	74.429	0.604558	0.378223	-1.59842	0.10995	0.999917	LOC102724023
ENSG00000108344	81.3593	0.151904	0.0950531	-1.5981	0.110021	0.999917	PSMD3
ENSG00000181350	6.41373	0.584141	0.365598	-1.59777	0.110094	0.999917	LRRC75A
ENSG00000204160	33.4667	0.226397	0.141901	-1.59547	0.110608	0.999917	ZDHHC18
ENSG00000168564	29.4583	0.283365	0.177674	-1.59486	0.110744	0.999917	CDKN2AIP
ENSG00000113070	24.2616	0.925305	0.580738	-1.59333	0.111087	0.999917	HBEGF
ENSG00000143889	33.6805	0.277874	0.174411	-1.59322	0.111112	0.999917	HNRNPLL
ENSG00000143614	4.50053	-1.51426	0.950584	1.59298	0.111164	0.999917	GATAD2B
ENSG00000187764	184.667	0.182157	0.114384	-1.5925	0.111273	0.999917	SEMA4D
ENSG00000187815	9.6769	-0.389062	0.244325	1.59239	0.111297	0.999917	ZFP69
ENSG00000182179	351.842	0.230414	0.14473	-1.59202	0.111379	0.999917	UBA7
ENSG00000283056	2.82564	-0.671187	0.421651	1.59181	0.111428	0.999917	ZG16B
ENSG00000141428	9.69432	0.396772	0.249314	-1.59146	0.111507	0.999917	C18orf21
ENSG00000164904	2.26497	-0.732741	0.460693	1.59052	0.111718	0.999917	ALDH7A1
ENSG00000184451	3.66652	0.651216	0.409485	-1.59033	0.111761	0.999917	CCR10
ENSG00000121057	37.2077	-0.218957	0.137717	1.58991	0.111855	0.999917	AKAP1
ENSG00000146425	95.7888	0.307716	0.193588	-1.58954	0.111937	0.999917	DYNLT1
ENSG00000008300	1.47719	1.03295	0.650092	-1.58892	0.112077	0.999917	CELSR3
ENSG00000093144	50.8087	-0.226399	0.142511	1.58864	0.112141	0.999917	ECHDC1
ENSG00000007392	57.8185	0.180387	0.113573	-1.58829	0.112221	0.999917	LUC7L
ENSG00000117222	15.1599	-0.296621	0.186792	1.58797	0.112292	0.999917	RBBP5
ENSG00000119541	53.7486	-0.240299	0.151409	1.58708	0.112494	0.999917	VPS4B
ENSG00000198815	17.8106	-0.280362	0.176708	1.58658	0.112607	0.999917	FOXJ3
ENSG00000171310	81.3342	0.304297	0.1918	-1.58653	0.112618	0.999917	CHST11
ENSG00000175893	4.33635	-0.661676	0.417064	1.58651	0.112623	0.999917	ZDHHC21
ENSG00000100285	3.48224	-0.588877	0.371178	1.58651	0.112624	0.999917	NEFH
ENSG00000073737	8.3964	-0.67245	0.423927	1.58624	0.112685	0.999917	DHRS9
ENSG00000197961	9.92883	0.5762	0.363278	-1.58611	0.112714	0.999917	ZNF121
ENSG00000133019	0.636777	1.45012	0.914696	-1.58536	0.112885	0.999917	CHRM3
ENSG00000122674	47.0112	0.180543	0.113892	-1.58522	0.112917	0.999917	CCZ1
ENSG00000155096	66.8121	-0.390321	0.246272	1.58492	0.112985	0.999917	AZIN1
ENSG00000168300	20.7975	-0.255193	0.161154	1.58354	0.113299	0.999917	PCMTD1
ENSG00000119686	25.1377	0.464528	0.293364	-1.58345	0.113318	0.999917	FLVCR2
ENSG00000164659	3.99179	0.710822	0.449016	-1.58307	0.113406	0.999917	ELAPOR2
ENSG00000151287	7.47394	-0.452723	0.286046	1.58269	0.113492	0.999917	TEX30
ENSG00000275736	35.9252	-0.538554	0.340311	1.58254	0.113527	0.999917	OSCAR
ENSG00000198146	35.5749	-0.391197	0.247227	1.58234	0.113573	0.999917	ZNF770
ENSG00000215417	0.567711	-1.41698	0.895793	1.58182	0.113691	0.999917	MIR17HG
ENSG00000243646	114.715	-0.157562	0.0996226	1.58159	0.113744	0.999917	IL10RB
ENSG00000276536	23.4465	-0.242724	0.153531	1.58094	0.113891	0.999917	HRAS
ENSG00000170485	2.70952	-0.765563	0.484519	1.58005	0.114096	0.999917	NPAS2
ENSG00000168038	7.8855	-0.607871	0.384827	1.5796	0.1142	0.999917	ULK4
ENSG00000130037	1.04437	-1.18319	0.749228	1.57921	0.114288	0.999917	KCNA5
ENSG00000154310	13.4968	0.42332	0.26807	-1.57914	0.114304	0.999917	TNIK
ENSG00000168906	132.509	-0.397016	0.251468	1.57879	0.114383	0.999917	MAT2A
ENSG00000111877	18.2172	0.271361	0.171888	-1.5787	0.114404	0.999917	MCM9
ENSG00000175602	60.8243	-0.211105	0.13373	1.57859	0.11443	0.999917	CCDC85B
ENSG00000149932	184.742	-0.192033	0.121683	1.57814	0.114534	0.999917	TMEM219
ENSG00000176890	4.20738	0.688435	0.43636	-1.57767	0.11464	0.999917	TYMS
ENSG00000251002	1.14587	1.09035	0.691323	-1.5772	0.11475	0.999917	TRD-AS1
ENSG00000139726	65.9776	-0.1604	0.101703	1.57714	0.114763	0.999917	DENR
ENSG00000165178	295.246	-0.376801	0.238916	1.57713	0.114766	0.999917	NCF1C
ENSG00000105339	47.217	0.444221	0.282015	-1.57517	0.115217	0.999917	DENND3
ENSG00000100321	39.4375	-0.288064	0.182903	1.57496	0.115266	0.999917	SYNGR1
ENSG00000120837	24.8873	-0.36661	0.232782	1.57491	0.115277	0.999917	NFYB
ENSG00000171603	36.5892	0.20628	0.131125	-1.57315	0.115684	0.999917	CLSTN1
ENSG00000109118	23.9884	0.260423	0.165568	-1.57291	0.11574	0.999917	PHF12
ENSG00000175899	1.36391	1.02533	0.651905	-1.57282	0.11576	0.999917	A2M
ENSG00000157601	172.304	-0.499073	0.317341	1.57267	0.115795	0.999917	MX1
ENSG00000143815	82.5265	0.215617	0.13713	-1.57235	0.115869	0.999917	LBR
ENSG00000090776	9.91855	-0.358822	0.22832	1.57158	0.116048	0.999917	EFNB1
ENSG00000100697	16.4546	0.35336	0.225271	-1.5686	0.116741	0.999917	DICER1
ENSG00000125245	18.6372	-0.473317	0.301757	1.56854	0.116756	0.999917	GPR18
ENSG00000159377	69.8743	-0.159052	0.101443	1.5679	0.116904	0.999917	PSMB4
ENSG00000049618	31.619	-0.236479	0.150885	1.56728	0.11705	0.999917	ARID1B
ENSG00000075975	57.3946	-0.177029	0.112997	1.56667	0.117192	0.999917	MKRN2
ENSG00000148344	7.94834	1.35569	0.865531	-1.56631	0.117276	0.999917	PTGES
ENSG00000160191	2.19902	-0.781439	0.49909	1.56573	0.117412	0.999917	PDE9A
ENSG00000188761	0.965451	1.20629	0.770552	-1.56548	0.11747	0.999917	BCL2L15
ENSG00000048707	18.8348	0.443929	0.283709	-1.56473	0.117645	0.999917	VPS13D
ENSG00000178971	59.3155	0.216457	0.138415	-1.56383	0.117858	0.999917	CTC1
ENSG00000144791	18.6758	0.422872	0.270455	-1.56356	0.117921	0.999917	LIMD1
ENSG00000008516	3.14357	0.658582	0.421259	-1.56337	0.117966	0.999917	MMP25
ENSG00000228875	0.726738	3.03596	1.94244	-1.56296	0.118061	0.999917	CSNK2B
ENSG00000173451	8.46525	-0.67632	0.432761	1.5628	0.118099	0.999917	THAP2
ENSG00000144635	32.9867	-0.32267	0.206532	1.56233	0.11821	0.999917	DYNC1LI1
ENSG00000150347	47.864	0.30495	0.195248	-1.56186	0.118321	0.999917	ARID5B
ENSG00000139998	6.97137	-0.474801	0.304069	1.56149	0.118408	0.999917	RAB15
ENSG00000065135	139.248	-0.310128	0.198616	1.56144	0.11842	0.999917	GNAI3
ENSG00000109919	74.8964	-0.166294	0.10652	1.56115	0.118487	0.999917	MTCH2
ENSG00000205250	158.35	0.126353	0.0809382	-1.5611	0.1185	0.999917	E2F4
ENSG00000156860	8.69824	-0.40511	0.259511	1.56106	0.118511	0.999917	FBRS
ENSG00000185811	179.372	0.287137	0.18394	-1.56103	0.118516	0.999917	IKZF1
ENSG00000179163	56.72	-0.274458	0.175844	1.56081	0.11857	0.999917	FUCA1
ENSG00000136960	4.01035	-0.741968	0.475396	1.56074	0.118586	0.999917	ENPP2
ENSG00000204217	6.36803	-0.470312	0.301525	1.55978	0.118813	0.999917	BMPR2
ENSG00000074201	62.6412	-0.218954	0.140419	1.55929	0.118928	0.999917	CLNS1A
ENSG00000173327	58.937	-0.162654	0.104391	1.55811	0.119206	0.999917	MAP3K11
ENSG00000154978	79.9921	0.183324	0.117713	-1.55738	0.11938	0.999917	VOPP1
ENSG00000160218	58.4048	0.253454	0.162786	-1.55698	0.119476	0.999917	TRAPPC10
ENSG00000255529	41.2708	0.260761	0.167518	-1.55662	0.11956	0.999917	POLR2M
ENSG00000148362	104.881	0.202228	0.129981	-1.55583	0.119749	0.999917	PAXX
ENSG00000283447	49.9395	0.162147	0.104223	-1.55576	0.119764	0.999917	NDUFS1
ENSG00000082293	5.74242	-0.801668	0.515295	1.55575	0.119769	0.999917	COL19A1
ENSG00000109943	20.4795	-0.406358	0.261297	1.55516	0.119909	0.999917	CRTAM
ENSG00000100949	82.0508	0.138031	0.0887633	-1.55504	0.119937	0.999917	RABGGTA
ENSG00000123610	4.78055	-1.32756	0.853835	1.55482	0.119988	0.999917	TNFAIP6
ENSG00000079616	107.964	0.155591	0.100096	-1.55442	0.120085	0.999917	KIF22
ENSG00000121417	38.7975	0.229309	0.147523	-1.55439	0.120091	0.999917	ZNF211
ENSG00000047056	31.1844	0.219391	0.141147	-1.55435	0.120102	0.999917	WDR37
ENSG00000129473	2.68681	0.666913	0.429144	-1.55405	0.120172	0.999917	BCL2L2
ENSG00000100416	61.2407	0.174313	0.112196	-1.55366	0.120266	0.999917	TRMU
ENSG00000138640	13.8724	0.39396	0.253634	-1.55326	0.12036	0.999917	FAM13A
ENSG00000136807	137.226	0.338685	0.218055	-1.5532	0.120374	0.999917	CDK9
ENSG00000229320	4.79029	-0.520533	0.335231	1.55276	0.12048	0.999917	KRT8P12
ENSG00000137710	11.134	-0.388401	0.250262	1.55198	0.120667	0.999917	RDX
ENSG00000164465	5.24463	0.508108	0.327432	-1.5518	0.12071	0.999917	DCBLD1
ENSG00000117868	81.2283	-0.196009	0.126339	1.55146	0.120791	0.999917	ESYT2
ENSG00000131242	79.8466	0.386922	0.249402	-1.5514	0.120806	0.999917	RAB11FIP4
ENSG00000220842	518.714	-0.322093	0.207652	1.55112	0.120874	0.999917	RPL21P16
ENSG00000125869	6.57768	-0.435	0.280473	1.55095	0.120913	0.999917	LAMP5
ENSG00000160908	116.04	0.347007	0.223812	-1.55044	0.121036	0.999917	ZNF394
ENSG00000152492	28.4287	-0.255256	0.164725	1.54959	0.12124	0.999917	CCDC50
ENSG00000126860	39.1692	-0.262079	0.169141	1.54947	0.121268	0.999917	EVI2A
ENSG00000211786	7.63789	0.426005	0.274992	-1.54915	0.121345	0.999917	TRAV8-2
ENSG00000110880	160.033	-0.213281	0.137749	1.54833	0.121542	0.999917	CORO1C
ENSG00000185101	35.7994	0.285242	0.18428	-1.54787	0.121653	0.999917	ANO9
ENSG00000119689	7.57918	0.381787	0.246657	-1.54785	0.121659	0.999917	DLST
ENSG00000166927	157.56	-0.304249	0.196598	1.54757	0.121726	0.999917	MS4A7
ENSG00000160007	12.0842	0.544494	0.351863	-1.54746	0.121751	0.999917	ARHGAP35
ENSG00000067445	3.07199	-0.634092	0.409839	1.54717	0.121821	0.999917	TRO
ENSG00000100823	163.254	-0.144543	0.093454	1.54667	0.121943	0.999917	APEX1
ENSG00000120334	4.48935	0.49224	0.31832	-1.54637	0.122015	0.999917	CENPL
ENSG00000160305	70.1467	0.26197	0.169531	-1.54527	0.122282	0.999917	DIP2A
ENSG00000151320	1.70098	-0.905434	0.585989	1.54514	0.122313	0.999917	AKAP6
ENSG00000133243	63.211	-0.182202	0.117966	1.54453	0.122461	0.999917	BTBD2
ENSG00000168092	21.8889	0.275762	0.178645	-1.54363	0.122678	0.999917	PAFAH1B2
ENSG00000134193	2.44486	-0.784919	0.508572	1.54338	0.122739	0.999917	REG4
ENSG00000168421	191.319	-0.431474	0.279579	1.5433	0.122759	0.999917	RHOH
ENSG00000119685	10.7959	0.376168	0.243818	-1.54282	0.122874	0.999917	TTLL5
ENSG00000134278	2.3549	0.760999	0.49326	-1.54279	0.122881	0.999917	SPIRE1
ENSG00000170379	16.0216	0.600238	0.389176	-1.54233	0.122994	0.999917	TCAF2
ENSG00000109184	11.0451	0.359664	0.233229	-1.54211	0.123048	0.999917	DCUN1D4
ENSG00000196411	4.01301	-0.581722	0.377284	1.54187	0.123106	0.999917	EPHB4
ENSG00000205730	11.8464	0.419155	0.272132	-1.54027	0.123496	0.999917	ITPRIPL2
ENSG00000067533	8.30471	-0.487274	0.316424	1.53994	0.123576	0.999917	RRP15
ENSG00000181827	4.69982	0.638471	0.414612	-1.53992	0.123579	0.999917	RFX7
ENSG00000047849	39.6021	0.209389	0.135975	-1.53991	0.123581	0.999917	MAP4
ENSG00000213145	274.055	-0.418619	0.271853	1.53987	0.123592	0.999917	CRIP1
ENSG00000157540	11.6744	-0.505317	0.328231	1.53952	0.123679	0.999917	DYRK1A
ENSG00000165055	12.2549	-0.301419	0.195809	1.53935	0.12372	0.999917	METTL2B
ENSG00000152558	244.943	-0.268989	0.174764	1.53915	0.123767	0.999917	TMEM123
ENSG00000181104	31.4375	0.455319	0.295888	-1.53882	0.123847	0.999917	F2R
ENSG00000179869	0.436772	1.47796	0.960756	-1.53833	0.123967	0.999917	ABCA13
ENSG00000142599	18.166	0.346825	0.225456	-1.53833	0.123968	0.999917	RERE
ENSG00000054654	46.4156	0.255161	0.165898	-1.53806	0.124033	0.999917	SYNE2
ENSG00000020922	15.2875	-0.300726	0.195542	1.53791	0.12407	0.999917	MRE11
ENSG00000162572	3.3492	-0.626896	0.407648	1.53784	0.124088	0.999917	SCNN1D
ENSG00000179526	110.028	0.123298	0.080182	-1.53772	0.124117	0.999917	SHARPIN
ENSG00000236560	2.0662	4.5437	2.95488	-1.53769	0.124123	0.999917	PPP1R11
ENSG00000107371	21.1964	-0.251802	0.163762	1.53761	0.124143	0.999917	EXOSC3
ENSG00000173020	629.462	0.191355	0.124509	-1.53688	0.124323	0.999917	GRK2
ENSG00000153048	24.8584	0.271785	0.176874	-1.5366	0.124391	0.999917	CARHSP1
ENSG00000130511	88.8742	0.161104	0.104848	-1.53656	0.124402	0.999917	SSBP4
ENSG00000090013	176.968	-0.249401	0.162329	1.53639	0.124442	0.999917	BLVRB
ENSG00000159079	65.8749	-0.233284	0.151881	1.53597	0.124546	0.999917	CFAP298
ENSG00000021762	33.9956	0.334498	0.217787	-1.53589	0.124565	0.999917	OSBPL5
ENSG00000139842	62.7846	0.206004	0.134134	-1.53581	0.124586	0.999917	CUL4A
ENSG00000171792	35.7561	0.218353	0.142213	-1.53539	0.124689	0.999917	RHNO1
ENSG00000022556	3.39002	0.622681	0.40562	-1.53514	0.12475	0.999917	NLRP2
ENSG00000130598	8.01043	0.45828	0.298618	-1.53467	0.124864	0.999917	TNNI2
ENSG00000261408	6.66489	1.00675	0.656337	-1.53389	0.125057	0.999917	TEN1-CDK3
ENSG00000121542	12.1418	0.307668	0.200638	-1.53345	0.125166	0.999917	SEC22A
ENSG00000114302	20.724	-0.236951	0.154532	1.53334	0.125191	0.999917	PRKAR2A
ENSG00000163029	27.5781	-0.300074	0.195715	1.53322	0.125222	0.999917	SMC6
ENSG00000109971	1239.09	-0.315338	0.2057	1.533	0.125276	0.999917	HSPA8
ENSG00000234539	35.385	0.364892	0.238034	-1.53294	0.125291	0.999917	ATF6B
ENSG00000108306	11.0585	0.315045	0.205576	-1.5325	0.125399	0.999917	FBXL20
ENSG00000113558	370.445	-0.184377	0.120403	1.53134	0.125686	0.999917	SKP1
ENSG00000178075	1.81964	0.891774	0.582377	-1.53127	0.125704	0.999917	GRAMD1C
ENSG00000064607	36.1149	0.230111	0.150313	-1.53088	0.125799	0.999917	SUGP2
ENSG00000162413	67.604	-0.447204	0.292177	1.53059	0.12587	0.999917	KLHL21
ENSG00000001630	16.9125	-0.472548	0.308753	1.5305	0.125892	0.999917	CYP51A1
ENSG00000164292	3.45435	0.609123	0.398104	-1.53006	0.126001	0.999917	RHOBTB3
ENSG00000235233	2.61358	-1.27666	0.834584	1.52969	0.126093	0.999917	MICA
ENSG00000137135	7.38582	0.386902	0.252953	-1.52955	0.126129	0.999917	ARHGEF39
ENSG00000185885	656.361	0.194037	0.126898	-1.52907	0.126246	0.999917	IFITM1
ENSG00000135315	7.26046	-0.493672	0.322872	1.529	0.126264	0.999917	CEP162
ENSG00000086712	18.2047	-0.443977	0.290427	1.5287	0.126338	0.999917	TXLNG
ENSG00000224212	10.11	-4.47613	2.92824	1.52861	0.126361	0.999917	TAP1
ENSG00000204439	11.1336	-2.20886	1.44503	1.52859	0.126365	0.999917	C6orf47
ENSG00000142185	20.5086	-0.325048	0.212647	1.52858	0.126369	0.999917	TRPM2
ENSG00000093167	24.7707	-0.324317	0.212234	1.52811	0.126485	0.999917	LRRFIP2
ENSG00000183019	75.5802	-0.639737	0.41866	1.52806	0.126498	0.999917	MCEMP1
ENSG00000122359	307.549	-0.0839165	0.0549316	1.52766	0.126598	0.999917	ANXA11
ENSG00000213930	141.642	0.158981	0.104086	-1.5274	0.126661	0.999917	GALT
ENSG00000116954	9.98456	-0.359119	0.235132	1.5273	0.126685	0.999917	RRAGC
ENSG00000166311	19.9969	-0.365195	0.239144	1.52709	0.126738	0.999917	SMPD1
ENSG00000168522	104.921	-0.215644	0.141282	1.52634	0.126926	0.999917	FNTA
ENSG00000163563	375.692	-0.443495	0.29057	1.52629	0.126937	0.999917	MNDA
ENSG00000167302	25.8473	0.217649	0.142622	-1.52605	0.126997	0.999917	TEPSIN
ENSG00000113658	11.6132	0.374606	0.245478	-1.52603	0.127003	0.999917	SMAD5
ENSG00000127586	29.8457	0.266855	0.174942	-1.52539	0.127161	0.999917	CHTF18
ENSG00000075234	74.414	0.323877	0.212525	-1.52395	0.127522	0.999917	TTC38
ENSG00000218018	5.50463	0.680605	0.446852	-1.52311	0.127731	0.999917	NA
ENSG00000104964	335.103	0.214722	0.141009	-1.52275	0.127821	0.999917	TLE5
ENSG00000111291	1.55162	1.29502	0.850882	-1.52198	0.128015	0.999917	GPRC5D
ENSG00000077782	12.5614	0.437399	0.287411	-1.52186	0.128044	0.999917	FGFR1
ENSG00000142156	3.85003	-0.591006	0.388608	1.52083	0.128303	0.999917	COL6A1
ENSG00000163220	2926.73	-0.328597	0.216131	1.52036	0.128421	0.999917	S100A9
ENSG00000143149	83.0828	-0.210975	0.13878	1.52021	0.128457	0.999917	ALDH9A1
ENSG00000134056	12.0338	-0.313841	0.206476	1.51999	0.128513	0.999917	MRPS36
ENSG00000130382	5.46184	-0.531301	0.349718	1.51922	0.128706	0.999917	MLLT1
ENSG00000111961	8.64383	-0.464637	0.306224	1.51731	0.129188	0.999917	SASH1
ENSG00000231608	0.997512	-2.73285	1.80155	1.51695	0.12928	0.999917	TNXB
ENSG00000186205	23.91	-0.481296	0.3173	1.51685	0.129305	0.999917	MTARC1
ENSG00000179361	33.5761	0.208812	0.137701	-1.51642	0.129414	0.999917	ARID3B
ENSG00000158435	57.3463	-0.158066	0.104238	1.5164	0.129419	0.999917	CNOT11
ENSG00000124523	13.4112	-0.296619	0.195699	1.51569	0.129597	0.999917	SIRT5
ENSG00000140859	12.21	0.419109	0.276572	-1.51537	0.129678	0.999917	KIFC3
ENSG00000170949	28.257	0.271254	0.179031	-1.51512	0.129742	0.999917	ZNF160
ENSG00000123395	65.1491	-0.332303	0.219332	1.51507	0.129755	0.999917	ATG101
ENSG00000172965	16.2704	0.381802	0.252092	-1.51453	0.12989	0.999917	MIR4435-2HG
ENSG00000236011	1.11986	3.05788	2.01931	-1.51432	0.129944	0.999917	GPANK1
ENSG00000158321	7.26756	0.62118	0.410399	-1.5136	0.130127	0.999917	AUTS2
ENSG00000141655	2.43128	0.799819	0.528829	-1.51243	0.130423	0.999917	TNFRSF11A
ENSG00000211625	4.61405	0.815888	0.53946	-1.51242	0.130428	0.999917	IGKV3D-20
ENSG00000167642	178.59	-0.18954	0.125356	1.51202	0.130529	0.999917	SPINT2
ENSG00000168016	16.2743	0.320992	0.212301	-1.51197	0.130542	0.999917	TRANK1
ENSG00000158161	12.9032	0.325935	0.215606	-1.51171	0.130607	0.999917	EYA3
ENSG00000196459	21.2312	0.243312	0.160972	-1.51152	0.130655	0.999917	TRAPPC2
ENSG00000168268	5.64552	0.581673	0.38485	-1.51143	0.13068	0.999917	NT5DC2
ENSG00000211788	10.1546	0.423688	0.28033	-1.51139	0.13069	0.999917	TRAV13-1
ENSG00000006712	85.3163	-0.341147	0.225771	1.51103	0.13078	0.999917	PAF1
ENSG00000152990	3.04774	-0.661108	0.437585	1.51081	0.130837	0.999917	ADGRA3
ENSG00000172867	1.21648	-0.98012	0.64906	1.51006	0.131028	0.999917	KRT2
ENSG00000105287	88.3002	0.172602	0.114363	-1.50925	0.131234	0.999917	PRKD2
ENSG00000211897	109.455	1.29829	0.860373	-1.50898	0.131303	0.999917	IGHG3
ENSG00000225989	58.2653	-0.485672	0.32186	1.50895	0.131311	0.999917	ABCF1
ENSG00000213876	1.6514	-0.8894	0.589593	1.5085	0.131427	0.999917	RPL7AP64
ENSG00000198363	14.2328	-0.408104	0.27055	1.50843	0.131446	0.999917	ASPH
ENSG00000280789	38.353	-0.236879	0.157051	1.5083	0.131479	0.999917	PAGR1
ENSG00000178467	103.459	0.120283	0.0797633	-1.50799	0.131556	0.999917	P4HTM
ENSG00000132967	20.5277	0.24629	0.163351	-1.50773	0.131623	0.999917	HMGB1P5
ENSG00000237765	20.8143	-0.299286	0.198504	1.50771	0.131629	0.999917	FAM200B
ENSG00000179820	312.326	-0.627427	0.416163	1.50765	0.131645	0.999917	MYADM
ENSG00000111269	33.6897	-0.218943	0.145223	1.50764	0.131648	0.999917	CREBL2
ENSG00000156261	127.889	-0.132683	0.0880215	1.50739	0.13171	0.999917	CCT8
ENSG00000143353	17.4276	-0.463516	0.307632	1.50672	0.131881	0.999917	LYPLAL1
ENSG00000102786	26.7426	-0.321485	0.21338	1.50663	0.131906	0.999917	INTS6
ENSG00000115525	21.5611	0.331639	0.220205	-1.50605	0.132055	0.999917	ST3GAL5
ENSG00000129465	44.523	0.237845	0.157954	-1.50579	0.132122	0.999917	RIPK3
ENSG00000101158	145.445	-0.149002	0.0989601	1.50567	0.132151	0.999917	NELFCD
ENSG00000183813	8.91211	0.564418	0.374861	-1.50567	0.132151	0.999917	CCR4
ENSG00000232326	2.08241	-4.45675	2.9603	1.50551	0.132194	0.999917	TAP2
ENSG00000161265	48.0392	0.195003	0.129543	-1.50532	0.132242	0.999917	U2AF1L4
ENSG00000165480	0.937483	1.45198	0.964701	-1.5051	0.132297	0.999917	SKA3
ENSG00000234127	0.847751	-2.12094	1.40956	1.50468	0.132406	0.999917	TRIM26
ENSG00000154027	21.2977	-0.439994	0.292434	1.50459	0.132429	0.999917	AK5
ENSG00000213983	424.227	0.167497	0.111354	-1.50419	0.132532	0.999917	AP1G2
ENSG00000175106	3.70165	0.543099	0.361139	-1.50385	0.13262	0.999917	TVP23C
ENSG00000140848	44.4021	-0.222946	0.148254	1.50381	0.132631	0.999917	CPNE2
ENSG00000211964	20.9835	0.569616	0.378825	-1.50364	0.132675	0.999917	IGHV3-48
ENSG00000197111	91.1204	-0.206097	0.137068	1.50361	0.132683	0.999917	PCBP2
ENSG00000109272	5.77166	-0.838041	0.557399	1.50348	0.132715	0.999917	PF4V1
ENSG00000113742	5.68804	-0.44474	0.295884	1.50309	0.132816	0.999917	CPEB4
ENSG00000133392	1.45547	0.973037	0.647533	-1.50268	0.132921	0.999917	MYH11
ENSG00000214456	1.04219	1.09657	0.72989	-1.50238	0.132999	0.999917	PLIN5
ENSG00000255833	2.24032	-0.732883	0.487868	1.50222	0.133041	0.999917	TIFAB
ENSG00000174227	50.3476	0.181753	0.121029	-1.50173	0.133166	0.999917	PIGG
ENSG00000161671	19.6932	0.401865	0.267685	-1.50126	0.133288	0.999917	EMC10
ENSG00000186193	6.08169	0.54897	0.365948	-1.50013	0.133581	0.999917	SAPCD2
ENSG00000132952	31.2431	0.275252	0.183495	-1.50005	0.1336	0.999917	USPL1
ENSG00000074266	21.2039	0.281481	0.187683	-1.49977	0.133675	0.999917	EED
ENSG00000184203	120.306	-0.186089	0.124084	1.4997	0.133693	0.999917	PPP1R2
ENSG00000071539	1.81087	0.792928	0.528765	-1.49959	0.133722	0.999917	TRIP13
ENSG00000120686	66.1097	-0.206903	0.138024	1.49903	0.133866	0.999917	UFM1
ENSG00000164169	16.4001	-0.599715	0.400274	1.49826	0.134065	0.999917	PRMT9
ENSG00000204344	2.34473	-0.795572	0.531015	1.49821	0.134079	0.999917	STK19
ENSG00000164253	22.9896	-0.242506	0.162007	1.49689	0.134422	0.999917	WDR41
ENSG00000251562	3107.86	0.314148	0.209893	-1.49671	0.13447	0.999917	MALAT1
ENSG00000051180	2.70244	0.695029	0.464492	-1.49632	0.134571	0.999917	RAD51
ENSG00000127663	65.0556	-0.336192	0.224693	1.49623	0.134593	0.999917	KDM4B
ENSG00000240403	1.59981	2.76715	1.84992	-1.49582	0.1347	0.999917	KIR3DL2
ENSG00000196365	79.009	-0.149878	0.100205	1.4957	0.134731	0.999917	LONP1
ENSG00000100941	95.7194	0.176487	0.118004	-1.4956	0.134757	0.999917	PNN
ENSG00000239457	17.9285	-1.17032	0.782537	1.49555	0.134771	0.999917	HLA-DOB
ENSG00000182858	67.3422	0.177168	0.118466	-1.49551	0.134781	0.999917	ALG12
ENSG00000282639	3.17762	1.15442	0.771928	-1.4955	0.134784	0.999917	IGHV3-64D
ENSG00000178093	3.17381	0.573808	0.383747	-1.49528	0.134842	0.999917	TSSK6
ENSG00000269897	3.85486	-0.795882	0.532467	1.49471	0.134991	0.999917	COMMD3-BMI1
ENSG00000121297	5.1226	-0.490356	0.328128	1.49441	0.13507	0.999917	TSHZ3
ENSG00000106683	23.6312	0.246999	0.165298	-1.49426	0.135107	0.999917	LIMK1
ENSG00000104147	0.897383	1.10497	0.7396	-1.49401	0.135172	0.999917	OIP5
ENSG00000154813	25.8318	-0.229771	0.153817	1.49379	0.13523	0.999917	DPH3
ENSG00000124787	3.75266	-0.540349	0.361924	1.49299	0.13544	0.999917	RPP40
ENSG00000236765	2.02903	-4.41875	2.9605	1.49257	0.135549	0.999917	DXO
ENSG00000168924	26.5845	0.218594	0.146455	-1.49257	0.13555	0.999917	LETM1
ENSG00000140961	9.12901	-0.46823	0.313868	1.4918	0.13575	0.999917	OSGIN1
ENSG00000153283	150.138	0.335693	0.225061	-1.49157	0.135813	0.999917	CD96
ENSG00000143158	27.4523	-0.321122	0.215365	1.49106	0.135945	0.999917	MPC2
ENSG00000158122	19.5808	-0.588217	0.394639	1.49052	0.136088	0.999917	PRXL2C
ENSG00000073111	31.2776	0.29666	0.199031	-1.49052	0.136088	0.999917	MCM2
ENSG00000228964	1.8224	1.80712	1.21249	-1.49043	0.136112	0.999917	HLA-B
ENSG00000144560	15.8107	0.259611	0.174213	-1.49019	0.136174	0.999917	VGLL4
ENSG00000175322	4.78128	-0.487466	0.327117	1.49019	0.136174	0.999917	ZNF519
ENSG00000151729	22.2355	-0.415982	0.279212	1.48984	0.136265	0.999917	SLC25A4
ENSG00000125844	38.1334	0.25769	0.173044	-1.48916	0.136445	0.999917	RRBP1
ENSG00000198223	70.0875	-0.299355	0.201181	1.48799	0.136754	0.999917	CSF2RA
ENSG00000176485	24.3084	0.313755	0.210919	-1.48756	0.136867	0.999917	PLAAT3
ENSG00000114648	43.7019	-0.407409	0.273892	1.48748	0.136887	0.999917	KLHL18
ENSG00000198952	83.0231	0.158147	0.106335	-1.48726	0.136947	0.999917	SMG5
ENSG00000099194	3.18363	-0.588084	0.395476	1.48703	0.137007	0.999917	SCD
ENSG00000143933	1119.28	-0.331809	0.223169	1.4868	0.137067	0.999917	CALM2
ENSG00000134824	20.4268	-0.611634	0.411395	1.48673	0.137086	0.999917	FADS2
ENSG00000134594	9.03537	0.695092	0.467575	-1.48659	0.137123	0.999917	RAB33A
ENSG00000227500	22.629	0.248916	0.167493	-1.48613	0.137246	0.999917	SCAMP4
ENSG00000149573	7.36184	-0.390062	0.262601	1.48538	0.137444	0.999917	MPZL2
ENSG00000010318	7.03339	0.389688	0.2624	-1.48509	0.13752	0.999917	PHF7
ENSG00000142945	2.04688	0.829484	0.558597	-1.48494	0.137559	0.999917	KIF2C
ENSG00000140391	134.884	-0.233412	0.15721	1.48471	0.137621	0.999917	TSPAN3
ENSG00000063015	1.72837	1.11048	0.747965	-1.48467	0.137631	0.999917	SEZ6
ENSG00000075618	2.62219	-0.743192	0.500758	1.48414	0.137773	0.999917	FSCN1
ENSG00000081026	2.78752	-0.884649	0.596125	1.484	0.137809	0.999917	MAGI3
ENSG00000105612	139.133	0.186442	0.125642	-1.48392	0.137831	0.999917	DNASE2
ENSG00000126705	2.42179	-0.809204	0.546047	1.48193	0.138359	0.999917	AHDC1
ENSG00000162997	1.6796	0.779396	0.525979	-1.4818	0.138394	0.999917	PRORSD1P
ENSG00000127980	16.5968	0.284954	0.192307	-1.48176	0.138403	0.999917	PEX1
ENSG00000115207	87.962	0.16594	0.112077	-1.4806	0.138714	0.999917	GTF3C2
ENSG00000130703	41.7799	0.189715	0.128136	-1.48057	0.138721	0.999917	OSBPL2
ENSG00000104320	30.3641	-0.288402	0.194819	1.48036	0.138778	0.999917	NBN
ENSG00000068400	66.0184	0.171378	0.11578	-1.48021	0.138817	0.999917	GRIPAP1
ENSG00000150401	8.12	0.348498	0.23553	-1.47964	0.138971	0.999917	DCUN1D2
ENSG00000109180	55.694	-0.14108	0.0953675	1.47933	0.139051	0.999917	OCIAD1
ENSG00000119139	18.9997	0.383035	0.258986	-1.47898	0.139145	0.999917	TJP2
ENSG00000054282	16.9152	-0.292545	0.197824	1.47881	0.139191	0.999917	SDCCAG8
ENSG00000282899	3.64185	0.549183	0.371832	-1.47696	0.139685	0.999917	E2F2
ENSG00000088930	105.278	-0.129087	0.0874017	1.47694	0.139692	0.999917	XRN2
ENSG00000162373	8.13582	-0.449563	0.304399	1.47689	0.139706	0.999917	BEND5
ENSG00000115762	153.765	-0.241558	0.163616	1.47637	0.139844	0.999917	PLEKHB2
ENSG00000113552	28.5926	-0.249674	0.169161	1.47595	0.139956	0.999917	GNPDA1
ENSG00000164649	30.8493	-0.403735	0.273594	1.47567	0.140032	0.999917	CDCA7L
ENSG00000182718	1286.45	-0.181677	0.123168	1.47503	0.140203	0.999917	ANXA2
ENSG00000077232	61.6731	-0.214358	0.14534	1.47487	0.140246	0.999917	DNAJC10
ENSG00000130413	2.98605	-0.620801	0.420934	1.47482	0.140261	0.999917	STK33
ENSG00000168389	14.7557	-0.375614	0.25469	1.47479	0.14027	0.999917	MFSD2A
ENSG00000198218	96.3208	0.186462	0.126467	-1.4744	0.140375	0.999917	QRICH1
ENSG00000105185	41.5611	-0.370566	0.251382	1.47412	0.14045	0.999917	PDCD5
ENSG00000152969	17.7923	0.548677	0.372219	-1.47407	0.140463	0.999917	JAKMIP1
ENSG00000274921	0.91807	2.11507	1.43514	-1.47377	0.140544	0.999917	KIR2DS4
ENSG00000111885	24.8961	0.239293	0.162411	-1.47338	0.140649	0.999917	MAN1A1
ENSG00000163728	34.6748	-0.260648	0.176917	1.47328	0.140675	0.999917	TTC14
ENSG00000262435	10.3831	0.450706	0.305923	-1.47327	0.140679	0.999917	WASH8P
ENSG00000104432	3.92951	-0.57666	0.391452	1.47313	0.140716	0.999917	IL7
ENSG00000196152	8.39247	0.351758	0.238789	-1.4731	0.140725	0.999917	ZNF79
ENSG00000169991	7.40327	-0.570225	0.387108	1.47304	0.140741	0.999917	IFFO2
ENSG00000134321	12.4376	-0.591829	0.401849	1.47276	0.140815	0.999917	RSAD2
ENSG00000147050	26.5116	0.324735	0.220682	-1.47151	0.141155	0.999917	KDM6A
ENSG00000102158	43.5062	0.175689	0.119408	-1.47134	0.1412	0.999917	MAGT1
ENSG00000133706	64.8286	-0.222847	0.151461	1.47132	0.141205	0.999917	LARS1
ENSG00000184470	36.823	-0.180621	0.122789	1.47098	0.141295	0.999917	TXNRD2
ENSG00000145191	150.027	0.157999	0.107478	-1.47006	0.141546	0.999917	EIF2B5
ENSG00000117475	14.9806	-0.277535	0.188806	1.46995	0.141576	0.999917	BLZF1
ENSG00000155287	61.1495	0.173686	0.118159	-1.46994	0.141578	0.999917	SLC25A28
ENSG00000234218	0.953266	3.4265	2.33231	-1.46914	0.141794	0.999917	MICB
ENSG00000275993	8.66725	0.998146	0.679565	-1.4688	0.141887	0.999917	LOC102724428
ENSG00000107566	20.4223	-0.348875	0.237544	1.46868	0.14192	0.999917	ERLIN1
ENSG00000166086	17.0904	-0.516429	0.351701	1.46838	0.142002	0.999917	JAM3
ENSG00000211666	81.3549	0.506078	0.344876	-1.46742	0.142262	0.999917	IGLV2-14
ENSG00000143344	4.49474	-0.51012	0.34767	1.46725	0.142307	0.999917	RGL1
ENSG00000115275	168.192	0.139744	0.0952532	-1.46708	0.142355	0.999917	MOGS
ENSG00000111729	52.4402	-0.252619	0.172226	1.46679	0.142433	0.999917	CLEC4A
ENSG00000145685	10.5921	-0.62257	0.424523	1.46652	0.142507	0.999917	LHFPL2
ENSG00000138399	10.3777	-0.328933	0.224315	1.46639	0.142541	0.999917	FASTKD1
ENSG00000224552	26.719	-1.95515	1.33336	1.46633	0.142558	0.999917	ABHD16A
ENSG00000233266	0.521408	1.40118	0.956061	-1.46557	0.142764	0.999917	HMGB1P31
ENSG00000198420	14.2424	0.285042	0.194505	-1.46547	0.142793	0.999917	TCAF1
ENSG00000282947	55.1477	0.308303	0.210445	-1.465	0.142921	0.999917	HNRNPL
ENSG00000176022	45.441	-0.213648	0.14588	1.46455	0.143044	0.999917	B3GALT6
ENSG00000117115	31.1835	-0.487122	0.332613	1.46453	0.143049	0.999917	PADI2
ENSG00000154144	64.6463	0.137528	0.0939459	-1.4639	0.14322	0.999917	TBRG1
ENSG00000121933	0.912387	1.11043	0.758572	-1.46384	0.143237	0.999917	TMIGD3
ENSG00000133619	2.46886	0.725183	0.495635	-1.46314	0.143429	0.999917	KRBA1
ENSG00000187951	2.19543	0.737543	0.504111	-1.46306	0.143452	0.999917	LOC100288637
ENSG00000273592	12.7626	1.57883	1.07937	-1.46274	0.143538	0.999917	MBOAT7
ENSG00000132780	59.5191	-0.353736	0.241845	1.46266	0.143561	0.999917	NASP
ENSG00000092871	32.3849	0.289925	0.198244	-1.46247	0.143612	0.999917	RFFL
ENSG00000112651	31.985	0.182956	0.125149	-1.46191	0.143767	0.999917	MRPL2
ENSG00000100258	63.3999	0.159551	0.109214	-1.46089	0.144045	0.999917	LMF2
ENSG00000155115	48.7192	-0.303088	0.207497	1.46068	0.144102	0.999917	GTF3C6
ENSG00000115138	7.75169	-0.372782	0.25522	1.46063	0.144117	0.999917	POMC
ENSG00000123213	12.1604	-0.453641	0.310606	1.4605	0.144152	0.999917	NLN
ENSG00000105948	1.3163	-0.911178	0.6241	1.45999	0.144293	0.999917	IFT56
ENSG00000105808	37.1185	-0.297625	0.20387	1.45988	0.144323	0.999917	RASA4
ENSG00000099977	29.1817	-0.244112	0.167234	1.45971	0.144371	0.999917	DDT
ENSG00000087077	8.94706	-0.344969	0.236466	1.45886	0.144605	0.999917	TRIP6
ENSG00000138092	3.4047	0.579246	0.397307	-1.45793	0.14486	0.999917	CENPO
ENSG00000223839	0.593159	1.6816	1.15343	-1.45791	0.144866	0.999917	NA
ENSG00000196169	5.28419	0.779777	0.535001	-1.45753	0.144971	0.999917	KIF19
ENSG00000263465	78.7316	0.139501	0.0957115	-1.45751	0.144975	0.999917	SRSF8
ENSG00000119403	14.678	0.277727	0.190667	-1.45661	0.145225	0.999917	PHF19
ENSG00000131378	111.731	0.159269	0.109378	-1.45613	0.145356	0.999917	RFTN1
ENSG00000057704	19.459	0.519323	0.356696	-1.45593	0.145413	0.999917	TMCC3
ENSG00000055070	40.2586	-0.186856	0.128412	1.45513	0.145633	0.999917	SZRD1
ENSG00000197134	1.81342	0.794077	0.545731	-1.45507	0.14565	0.999917	ZNF257
ENSG00000198301	50.6464	-0.235506	0.161859	1.45501	0.145668	0.999917	SDAD1
ENSG00000143476	1.87531	0.832626	0.57237	-1.4547	0.145752	0.999917	DTL
ENSG00000148411	16.5067	0.305812	0.210231	-1.45465	0.145766	0.999917	NACC2
ENSG00000119844	37.5678	-0.167262	0.114998	1.45448	0.145812	0.999917	AFTPH
ENSG00000126251	0.48613	1.67007	1.14832	-1.45436	0.145848	0.999917	GPR42
ENSG00000238113	6.46634	-0.486243	0.334345	1.45431	0.14586	0.999917	LINC01410
ENSG00000133657	6.02369	-0.564224	0.387971	1.45429	0.145865	0.999917	ATP13A3
ENSG00000129219	23.2318	0.231369	0.159132	-1.45394	0.145963	0.999917	PLD2
ENSG00000176834	1.7266	-0.790505	0.543915	1.45336	0.146123	0.999917	VSIG10
ENSG00000143862	12.3533	0.308975	0.212624	-1.45315	0.146181	0.999917	ARL8A
ENSG00000130881	16.8536	-0.389906	0.268339	1.45304	0.146214	0.999917	LRP3
ENSG00000174373	20.3842	0.716847	0.493445	-1.45274	0.146297	0.999917	RALGAPA1
ENSG00000235176	2.51685	0.872324	0.600526	-1.4526	0.146335	0.999917	POLR1H
ENSG00000126581	215.536	0.0977397	0.067297	-1.45236	0.146401	0.999917	BECN1
ENSG00000063046	153.514	-0.173586	0.119521	1.45235	0.146404	0.999917	EIF4B
ENSG00000100276	1.12304	-1.00925	0.694913	1.45235	0.146405	0.999917	RASL10A
ENSG00000154957	17.8612	0.240758	0.165905	-1.45118	0.146731	0.999917	ZNF18
ENSG00000132906	28.1814	-0.321981	0.221902	1.45101	0.146778	0.999917	CASP9
ENSG00000249709	16.8102	0.356356	0.24572	-1.45025	0.146989	0.999917	ZNF564
ENSG00000056050	10.0153	-0.406042	0.280015	1.45007	0.147038	0.999917	HPF1
ENSG00000267041	1.95031	-0.920455	0.634918	1.44972	0.147136	0.999917	ZNF850
ENSG00000115977	21.9347	0.32736	0.225887	-1.44922	0.147275	0.999917	AAK1
ENSG00000103426	7.12892	0.449428	0.310165	-1.449	0.147339	0.999917	CORO7-PAM16
ENSG00000234456	2.17541	-0.862349	0.595231	1.44876	0.147403	0.999917	MAGI2-AS3
ENSG00000172086	26.0318	-0.347917	0.240278	1.44798	0.147624	0.999917	KRCC1
ENSG00000273311	2.75362	0.609749	0.421192	-1.44767	0.147708	0.999917	DGCR11
ENSG00000082438	7.60224	-0.498556	0.344526	1.44708	0.147876	0.999917	COBLL1
ENSG00000118655	9.02052	-0.360481	0.24912	1.44702	0.147892	0.999917	DCLRE1B
ENSG00000265787	1.24149	1.02537	0.708783	-1.44667	0.14799	0.999917	NA
ENSG00000083845	381.179	-0.232773	0.16093	1.44643	0.148057	0.999917	RPS5
ENSG00000196646	24.2071	0.328541	0.227141	-1.44642	0.14806	0.999917	ZNF136
ENSG00000117597	15.8155	0.2748	0.190072	-1.44577	0.148242	0.999917	UTP25
ENSG00000075711	14.4875	0.270706	0.187265	-1.44558	0.148296	0.999917	DLG1
ENSG00000204438	1.53382	-1.09657	0.758599	1.44551	0.148314	0.999917	GPANK1
ENSG00000160613	259.847	0.150972	0.10446	-1.44525	0.148387	0.999917	PCSK7
ENSG00000021574	10.2806	0.317575	0.219745	-1.4452	0.148403	0.999917	SPAST
ENSG00000145723	6.66748	-0.505213	0.349659	1.44487	0.148494	0.999917	GIN1
ENSG00000206495	1.71295	4.27156	2.9564	-1.44485	0.148499	0.999917	TRIM39
ENSG00000156313	8.9423	-0.386922	0.267897	1.4443	0.148656	0.999917	RPGR
ENSG00000109171	32.9852	-0.288009	0.199528	1.44345	0.148893	0.999917	SLAIN2
ENSG00000198805	171.58	-0.64312	0.445553	1.44342	0.148903	0.999917	PNP
ENSG00000273993	4.50212	-0.624988	0.433017	1.44333	0.148927	0.999917	PTPRK
ENSG00000123505	78.0444	-0.394768	0.273531	1.44323	0.148956	0.999917	AMD1
ENSG00000163817	0.817563	1.21565	0.842367	-1.44313	0.148984	0.999917	SLC6A20
ENSG00000062582	50.7777	-0.201946	0.139954	1.44294	0.149037	0.999917	MRPS24
ENSG00000173517	7.72902	0.362849	0.251602	-1.44216	0.149259	0.999917	PEAK1
ENSG00000116983	5.81573	-0.705185	0.489111	1.44177	0.149367	0.999917	HPCAL4
ENSG00000239961	8.78017	0.887606	0.615769	-1.44146	0.149455	0.999917	LILRA4
ENSG00000020633	240.23	0.401156	0.278401	-1.44093	0.149605	0.999917	RUNX3
ENSG00000135070	39.1791	-0.450314	0.312527	1.44088	0.149618	0.999917	ISCA1
ENSG00000102678	2.1987	-1.02272	0.709844	1.44076	0.149652	0.999917	FGF9
ENSG00000280670	4.63149	0.598938	0.415978	-1.43983	0.149915	0.999917	CCDC163
ENSG00000215114	18.6957	0.326909	0.227082	-1.4396	0.149979	0.999917	UBXN2B
ENSG00000096384	564.22	-0.277456	0.192869	1.43857	0.150271	0.999917	HSP90AB1
ENSG00000185808	7.16133	-0.380982	0.264954	1.43792	0.150457	0.999917	PIGP
ENSG00000112335	222.214	-0.283066	0.19691	1.43754	0.150563	0.999917	SNX3
ENSG00000275581	5.0851	0.672054	0.467511	-1.43752	0.150572	0.999917	SERF1A
ENSG00000228080	807.88	-2.03801	1.41807	1.43717	0.150669	0.999917	HLA-DRB1
ENSG00000163249	4.67338	-0.545272	0.379473	1.43692	0.150741	0.999917	CCNYL1
ENSG00000070718	24.7958	0.38556	0.268354	-1.43676	0.150786	0.999917	AP3M2
ENSG00000078747	9.96492	0.36731	0.255684	-1.43658	0.150838	0.999917	ITCH
ENSG00000112701	51.8182	-0.214128	0.149073	1.4364	0.150888	0.999917	SENP6
ENSG00000108262	131.668	0.203616	0.141766	-1.43628	0.150923	0.999917	GIT1
ENSG00000183891	18.0043	0.271797	0.189264	-1.43607	0.150982	0.999917	TTC32
ENSG00000132541	6.23758	-0.403032	0.280662	1.436	0.151001	0.999917	RIDA
ENSG00000137831	4.07806	-0.520577	0.362518	1.436	0.151001	0.999917	UACA
ENSG00000141497	2.84322	0.590899	0.411533	-1.43585	0.151045	0.999917	ZMYND15
ENSG00000105974	1.31078	1.10083	0.766692	-1.43582	0.151054	0.999917	CAV1
ENSG00000188895	24.338	-0.203407	0.141674	1.43574	0.151077	0.999917	MSL1
ENSG00000100422	104.334	0.455151	0.317052	-1.43557	0.151125	0.999917	CERK
ENSG00000157741	4.92498	-0.663857	0.462582	1.43511	0.151256	0.999917	UBN2
ENSG00000166912	9.81396	0.439525	0.306335	-1.43479	0.151348	0.999917	MTMR10
ENSG00000165959	27.459	-0.369998	0.257909	1.4346	0.1514	0.999917	CLMN
ENSG00000171723	5.38913	0.454202	0.316693	-1.4342	0.151514	0.999917	GPHN
ENSG00000165338	0.896192	1.09271	0.762737	-1.43262	0.151967	0.999917	HECTD2
ENSG00000118855	194.339	-0.21236	0.148235	1.43259	0.151974	0.999917	MFSD1
ENSG00000137161	383.301	-0.118323	0.0826033	1.43242	0.152023	0.999917	CNPY3
ENSG00000274803	20.0025	-0.443127	0.309416	1.43214	0.152103	0.999917	BDP1
ENSG00000079974	38.7372	0.219851	0.153547	-1.43182	0.152196	0.999917	RABL2B
ENSG00000145912	109.301	-0.141354	0.0987253	1.4318	0.152202	0.999917	NHP2
ENSG00000183828	29.608	-0.19374	0.135318	1.43174	0.152217	0.999917	NUDT14
ENSG00000073331	11.2099	-0.337183	0.235518	1.43167	0.152238	0.999917	ALPK1
ENSG00000141556	83.1319	0.254982	0.178125	-1.43148	0.152292	0.999917	TBCD
ENSG00000198791	120.403	-0.181518	0.126815	1.43136	0.152327	0.999917	CNOT7
ENSG00000165416	24.5235	-0.213148	0.14896	1.4309	0.152458	0.999917	SUGT1
ENSG00000145216	69.0702	0.12974	0.0906999	-1.43043	0.152594	0.999917	FIP1L1
ENSG00000163564	34.3285	0.372327	0.260292	-1.43042	0.152597	0.999917	PYHIN1
ENSG00000111707	16.5176	0.264869	0.185363	-1.42892	0.153026	0.999917	SUDS3
ENSG00000176788	49.8072	-0.521075	0.364686	1.42883	0.153053	0.999917	BASP1
ENSG00000197885	4.15909	-0.486501	0.340565	1.42851	0.153144	0.999917	NKIRAS1
ENSG00000133606	317.726	0.108556	0.0760493	-1.42744	0.153452	0.999917	MKRN1
ENSG00000178053	3.70063	-1.06222	0.744494	1.42677	0.153647	0.999917	MLF1
ENSG00000120963	102.764	-0.133624	0.0937123	1.42589	0.153899	0.999917	ZNF706
ENSG00000140044	25.9002	0.498065	0.349378	-1.42558	0.153991	0.999917	JDP2
ENSG00000141084	30.4902	0.198124	0.139069	-1.42464	0.154261	0.999917	RANBP10
ENSG00000273749	64.1112	-0.31625	0.222007	1.42451	0.1543	0.999917	CYFIP1
ENSG00000159873	17.2193	-0.288482	0.202532	1.42438	0.154338	0.999917	CCDC117
ENSG00000092094	94.7949	-0.186525	0.130954	1.42436	0.154341	0.999917	OSGEP
ENSG00000178913	141.742	-0.148399	0.104204	1.42412	0.154411	0.999917	TAF7
ENSG00000181163	248.6	-0.263829	0.185271	1.42402	0.154442	0.999917	NPM1
ENSG00000281306	3.59277	0.563375	0.395653	-1.42391	0.154472	0.999917	ZNF35
ENSG00000164172	16.8963	-0.25153	0.176701	1.42348	0.154597	0.999917	MOCS2
ENSG00000215190	16.8433	-0.340466	0.239195	1.42338	0.154625	0.999917	NA
ENSG00000115942	9.79304	0.349411	0.245515	-1.42318	0.154685	0.999917	ORC2
ENSG00000167842	16.2467	0.306443	0.215466	-1.42223	0.154959	0.999917	MIS12
ENSG00000196678	2.5191	-0.639835	0.449985	1.4219	0.155055	0.999917	ERI2
ENSG00000166444	0.911957	-1.23765	0.870419	1.4219	0.155057	0.999917	DENND2B
ENSG00000143797	4.70846	-0.458142	0.322207	1.42189	0.155059	0.999917	MBOAT2
ENSG00000239306	108.993	-0.278567	0.195928	1.42179	0.155088	0.999917	RBM14
ENSG00000057608	192.518	-0.172839	0.121572	1.42171	0.155111	0.999917	GDI2
ENSG00000044090	17.128	0.277887	0.195512	-1.42133	0.15522	0.999917	CUL7
ENSG00000164934	45.0574	-0.29058	0.204459	1.42122	0.155254	0.999917	DCAF13
ENSG00000228712	29.8138	-0.256741	0.180676	1.42101	0.155315	0.999917	HSD17B8
ENSG00000278613	6.54865	0.693204	0.487889	-1.42082	0.155368	0.999917	NAIP
ENSG00000167632	23.4732	0.213705	0.150454	-1.42041	0.155489	0.999917	TRAPPC9
ENSG00000124813	10.4403	-0.33384	0.235041	1.42035	0.155506	0.999917	RUNX2
ENSG00000100129	275.819	-0.120782	0.085052	1.4201	0.155578	0.999917	EIF3L
ENSG00000151067	0.945903	-1.33263	0.938812	1.41949	0.155758	0.999917	CACNA1C
ENSG00000256537	11.4863	-0.943617	0.66482	1.41936	0.155795	0.999917	SMIM10L1
ENSG00000259479	1.23884	-1.04809	0.738554	1.41911	0.155867	0.999917	NA
ENSG00000132646	39.4035	-0.368379	0.259654	1.41873	0.155977	0.999917	PCNA
ENSG00000159322	196.419	0.129392	0.0912166	-1.41851	0.156042	0.999917	ADPGK
ENSG00000140526	30.8437	0.251314	0.177217	-1.41812	0.156157	0.999917	ABHD2
ENSG00000235109	1.45358	0.918047	0.647511	-1.41781	0.156247	0.999917	ZSCAN31
ENSG00000144381	81.036	-0.220565	0.155604	1.41748	0.156344	0.999917	HSPD1
ENSG00000169432	1.32628	-0.900131	0.63538	1.41668	0.156576	0.999917	SCN9A
ENSG00000166508	126.688	0.166155	0.117285	-1.41668	0.156576	0.999917	MCM7
ENSG00000123600	9.99585	-0.337462	0.238229	1.41655	0.156616	0.999917	METTL8
ENSG00000126698	186.843	-0.105269	0.0743227	1.41638	0.156665	0.999917	DNAJC8
ENSG00000065328	1.23739	1.00547	0.710163	-1.41584	0.156823	0.999917	MCM10
ENSG00000122299	49.347	0.20902	0.147646	-1.41568	0.156869	0.999917	ZC3H7A
ENSG00000154358	16.3486	-0.424685	0.300004	1.4156	0.156893	0.999917	OBSCN
ENSG00000173262	0.398252	1.75137	1.23769	-1.41503	0.157059	0.999917	SLC2A14
ENSG00000206256	1.68984	2.6178	1.85083	-1.41439	0.157248	0.999917	PPT2
ENSG00000183765	8.83027	-0.341768	0.241684	1.41411	0.157328	0.999917	CHEK2
ENSG00000211640	20.4893	0.682837	0.483021	-1.41368	0.157456	0.999917	IGLV6-57
ENSG00000204463	13.1454	-0.390287	0.276129	1.41342	0.157532	0.999917	BAG6
ENSG00000205918	0.98451	1.01513	0.718428	-1.41298	0.157661	0.999917	PDPK2P
ENSG00000138385	59.5526	-0.293396	0.207674	1.41277	0.157723	0.999917	SSB
ENSG00000142453	11.5033	0.298739	0.21146	-1.41275	0.157731	0.999917	CARM1
ENSG00000122126	2.20108	-0.65092	0.460982	1.41203	0.157941	0.999917	OCRL
ENSG00000083535	16.2742	-0.445571	0.315568	1.41197	0.15796	0.999917	PIBF1
ENSG00000115970	19.9312	0.266333	0.188691	-1.41148	0.158103	0.999917	THADA
ENSG00000001461	53.2979	0.203347	0.144067	-1.41147	0.158105	0.999917	NIPAL3
ENSG00000257599	0.700916	1.21647	0.861893	-1.41139	0.158128	0.999917	OVCH1-AS1
ENSG00000133874	1.24148	0.957868	0.678807	-1.41111	0.158214	0.999917	RNF122
ENSG00000165322	11.178	0.29244	0.207277	-1.41087	0.158284	0.999917	ARHGAP12
ENSG00000167779	1.38727	0.84379	0.598123	-1.41073	0.158324	0.999917	IGFBP6
ENSG00000163823	84.7154	-0.418911	0.297068	1.41015	0.158496	0.999917	CCR1
ENSG00000105854	7.8887	-0.344419	0.244305	1.40979	0.158601	0.999917	PON2
ENSG00000198846	18.8488	0.262992	0.186561	-1.40968	0.158633	0.999917	TOX
ENSG00000188636	15.7934	-0.326952	0.232036	1.40906	0.158819	0.999917	RTL6
ENSG00000138623	1.58395	-1.44518	1.0257	1.40898	0.158842	0.999917	SEMA7A
ENSG00000143643	25.154	0.228171	0.162101	-1.40758	0.159254	0.999917	TTC13
ENSG00000115484	106.137	-0.217796	0.154777	1.40717	0.159378	0.999917	CCT4
ENSG00000258315	95.4917	-0.16697	0.118659	1.40714	0.159385	0.999917	C17orf49
ENSG00000139684	59.4767	-0.140914	0.100151	1.40701	0.159424	0.999917	ESD
ENSG00000138382	30.6728	-0.255924	0.181915	1.40683	0.159479	0.999917	METTL5
ENSG00000012223	0.815044	1.88531	1.34014	-1.40681	0.159484	0.999917	LTF
ENSG00000167508	74.493	0.230798	0.164064	-1.40675	0.1595	0.999917	MVD
ENSG00000165185	6.39044	-0.393385	0.279684	1.40653	0.159566	0.999917	KIAA1958
ENSG00000130024	40.6541	-0.153211	0.10898	1.40586	0.159765	0.999917	PHF10
ENSG00000111725	58.9968	0.163178	0.116142	-1.40498	0.160026	0.999917	PRKAB1
ENSG00000162961	30.453	-0.229407	0.163309	1.40474	0.160097	0.999917	DPY30
ENSG00000144451	4.38699	-0.473462	0.337247	1.4039	0.160347	0.999917	SPAG16
ENSG00000132470	2.00522	0.914601	0.651525	-1.40379	0.160383	0.999917	ITGB4
ENSG00000171368	2.93667	-0.882487	0.628728	1.40361	0.160436	0.999917	TPPP
ENSG00000152133	10.3218	-0.301288	0.214707	1.40325	0.160541	0.999917	GPATCH11
ENSG00000271254	6.65211	-0.406902	0.289985	1.40319	0.160562	0.999917	LOC102724250
ENSG00000067334	184.195	-0.500967	0.357027	1.40316	0.160568	0.999917	DNTTIP2
ENSG00000134121	0.91227	-1.21597	0.866604	1.40315	0.160573	0.999917	CHL1
ENSG00000106415	37.6491	0.232106	0.165438	-1.40298	0.160622	0.999917	GLCCI1
ENSG00000275564	23.5235	-1.04473	0.744674	1.40294	0.160636	0.999917	FCAR
ENSG00000281244	1.59733	-0.789569	0.563099	1.40219	0.16086	0.999917	ADAMTS13
ENSG00000134698	33.6515	-0.359291	0.256244	1.40214	0.160873	0.999917	AGO4
ENSG00000129235	30.2286	-0.213202	0.152073	1.40197	0.160924	0.999917	TXNDC17
ENSG00000134684	114.426	0.136716	0.0975204	-1.40192	0.16094	0.999917	YARS1
ENSG00000197037	24.8209	0.215065	0.153434	-1.40168	0.161012	0.999917	ZSCAN25
ENSG00000171241	2.50925	0.699194	0.498836	-1.40165	0.161019	0.999917	SHCBP1
ENSG00000176454	20.2954	0.227849	0.162623	-1.40109	0.161187	0.999917	LPCAT4
ENSG00000171612	24.3915	-0.523472	0.373716	1.40072	0.161297	0.999917	SLC25A33
ENSG00000011405	7.1998	-0.514545	0.367803	1.39897	0.161823	0.999917	PIK3C2A
ENSG00000281221	155.351	-0.109898	0.0785569	1.39896	0.161825	0.999917	PSMC4
ENSG00000101336	541.321	-0.254065	0.181623	1.39885	0.161857	0.999917	HCK
ENSG00000156475	7.99675	0.481434	0.344462	-1.39764	0.162221	0.999917	PPP2R2B
ENSG00000182472	10.2894	0.307448	0.219987	-1.39757	0.162242	0.999917	CAPN12
ENSG00000153391	13.3002	-0.288996	0.206786	1.39756	0.162244	0.999917	INO80C
ENSG00000155254	20.6413	-0.299788	0.214721	1.39617	0.162662	0.999917	MARVELD1
ENSG00000211946	7.99331	0.700081	0.501437	-1.39615	0.162669	0.999917	IGHV3-20
ENSG00000277117	7.44586	0.728533	0.521872	-1.396	0.162715	0.999917	LOC102723996
ENSG00000185669	23.911	0.485905	0.348096	-1.39589	0.162746	0.999917	SNAI3
ENSG00000227825	10.4215	0.34466	0.24699	-1.39544	0.162883	0.999917	SLC9A7P1
ENSG00000173894	0.848293	-1.11826	0.801712	1.39484	0.163065	0.999917	CBX2
ENSG00000127948	153.187	-0.187953	0.13475	1.39483	0.163068	0.999917	POR
ENSG00000143198	40.4786	-0.197668	0.141756	1.39442	0.16319	0.999917	MGST3
ENSG00000158773	14.4028	-0.618042	0.443243	1.39436	0.163208	0.999917	USF1
ENSG00000133193	68.3734	0.134806	0.0967088	-1.39394	0.163336	0.999917	FAM104A
ENSG00000126012	56.3312	0.38673	0.277541	-1.39342	0.163494	0.999917	KDM5C
ENSG00000148337	71.4525	0.135947	0.097565	-1.39339	0.163501	0.999917	CIZ1
ENSG00000235098	0.439205	-1.36753	0.981595	1.39318	0.163567	0.999917	ANKRD65
ENSG00000110321	621.81	-0.20247	0.145338	1.3931	0.16359	0.999917	EIF4G2
ENSG00000104897	27.2739	0.203389	0.146	-1.39308	0.163596	0.999917	SF3A2
ENSG00000086189	31.7978	-0.184207	0.132238	1.39299	0.163622	0.999917	DIMT1
ENSG00000282712	4.34238	-0.484999	0.348266	1.39261	0.163737	0.999917	DEAF1
ENSG00000152778	19.5315	0.266228	0.191278	-1.39184	0.163971	0.999917	IFIT5
ENSG00000148803	18.45	-0.239257	0.171911	1.39175	0.163998	0.999917	FUOM
ENSG00000106477	11.5291	-0.297255	0.213617	1.39153	0.164064	0.999917	CEP41
ENSG00000080824	397.409	-0.24706	0.177644	1.39076	0.164299	0.999917	HSP90AA1
ENSG00000180481	1.16392	-0.899127	0.64659	1.39057	0.164357	0.999917	GLIPR1L2
ENSG00000064995	24.4668	-0.209793	0.150922	1.39008	0.164505	0.999917	TAF11
ENSG00000243989	25.772	-0.210127	0.151215	1.38959	0.164654	0.999917	ACY1
ENSG00000154639	0.872131	-1.13788	0.818929	1.38947	0.164689	0.999917	CXADR
ENSG00000173915	29.4558	-0.280867	0.202265	1.38861	0.164951	0.999917	ATP5MK
ENSG00000108179	129.105	-0.739094	0.532331	1.38841	0.165012	0.999917	PPIF
ENSG00000070814	66.1465	0.164332	0.118368	-1.38832	0.165041	0.999917	TCOF1
ENSG00000155324	6.09472	-0.404157	0.29116	1.38809	0.165109	0.999917	GRAMD2B
ENSG00000100714	41.4246	-0.237104	0.170845	1.38783	0.165188	0.999917	MTHFD1
ENSG00000185897	3.59035	0.774758	0.558256	-1.38782	0.165192	0.999917	FFAR3
ENSG00000164611	7.7839	0.380397	0.27415	-1.38755	0.165274	0.999917	PTTG1
ENSG00000186283	153.804	-0.119414	0.0860659	1.38747	0.1653	0.999917	TOR3A
ENSG00000136628	55.8409	-0.228015	0.164378	1.38714	0.1654	0.999917	EPRS1
ENSG00000143458	13.2918	0.291157	0.209906	-1.38709	0.165416	0.999917	GABPB2
ENSG00000179271	70.8882	-0.177954	0.128368	1.38628	0.165662	0.999917	GADD45GIP1
ENSG00000031691	3.0861	-0.548626	0.395867	1.38588	0.165782	0.999917	CENPQ
ENSG00000037897	14.2031	-0.311141	0.224547	1.38563	0.165858	0.999917	METTL1
ENSG00000247400	1.89975	-0.849128	0.613126	1.38492	0.166078	0.999917	DNAJC3-DT
ENSG00000004455	138.929	-0.169569	0.122456	1.38473	0.166135	0.999917	AK2
ENSG00000177301	0.688364	1.2125	0.875632	-1.38472	0.166139	0.999917	KCNA2
ENSG00000213468	0.953743	-1.00162	0.723425	1.38455	0.16619	0.999917	FIRRE
ENSG00000167193	63.6119	-0.290703	0.209995	1.38433	0.166256	0.999917	CRK
ENSG00000234754	0.517245	-1.25466	0.906391	1.38424	0.166284	0.999917	LINC02817
ENSG00000111671	11.1953	-0.522194	0.377244	1.38423	0.166287	0.999917	SPSB2
ENSG00000119636	2.51177	-0.610123	0.440801	1.38412	0.166321	0.999917	BBOF1
ENSG00000168264	95.7608	-0.460744	0.333101	1.3832	0.166605	0.999917	IRF2BP2
ENSG00000112659	23.6618	-0.27715	0.200473	1.38248	0.166824	0.999917	CUL9
ENSG00000182687	1.92148	-1.25251	0.90637	1.3819	0.167003	0.999917	GALR2
ENSG00000188234	8.36066	-0.343784	0.248886	1.38129	0.16719	0.999917	AGAP4
ENSG00000108106	65.4348	-0.467712	0.338721	1.38082	0.167334	0.999917	UBE2S
ENSG00000178163	9.58642	0.394041	0.285428	-1.38052	0.167425	0.999917	ZNF518B
ENSG00000161405	46.346	0.412272	0.298687	-1.38028	0.1675	0.999917	IKZF3
ENSG00000196209	93.2175	-0.36706	0.265976	1.38005	0.167571	0.999917	SIRPB2
ENSG00000084733	133.377	-0.28083	0.203495	1.38003	0.167576	0.999917	RAB10
ENSG00000274750	1.16623	-0.903891	0.65533	1.37929	0.167805	0.999917	H3C6
ENSG00000276935	2.01932	0.789867	0.572903	-1.37871	0.167984	0.999917	MBOAT7
ENSG00000132465	233.791	0.644255	0.467557	-1.37792	0.168229	0.999917	JCHAIN
ENSG00000168061	11.9285	-0.367285	0.26656	1.37787	0.168244	0.999917	SAC3D1
ENSG00000119285	9.25687	0.369739	0.268361	-1.37777	0.168275	0.999917	HEATR1
ENSG00000146143	4.07728	0.466978	0.338975	-1.37762	0.168322	0.999917	PRIM2
ENSG00000186567	0.719705	-1.14314	0.829838	1.37755	0.168343	0.999917	CEACAM19
ENSG00000136504	68.3495	0.206999	0.15029	-1.37733	0.16841	0.999917	KAT7
ENSG00000111642	62.3931	-0.153864	0.111714	1.37731	0.168417	0.999917	CHD4
ENSG00000226091	29.0975	0.247581	0.179771	-1.37721	0.168449	0.999917	LINC00937
ENSG00000188229	168.176	-0.390847	0.283826	1.37707	0.168492	0.999917	TUBB4B
ENSG00000130726	182.86	-0.299143	0.217283	1.37675	0.16859	0.999917	TRIM28
ENSG00000144840	19.0621	-0.240403	0.174623	1.37669	0.168607	0.999917	RABL3
ENSG00000053371	122.379	-0.142903	0.103807	1.37663	0.168628	0.999917	AKR7A2
ENSG00000118689	78.1626	-0.264787	0.192349	1.3766	0.168637	0.999917	FOXO3
ENSG00000096088	1.60205	-4.07757	2.96253	1.37638	0.168703	0.999917	PGC
ENSG00000010671	92.5237	-0.287285	0.208892	1.37528	0.169044	0.999917	BTK
ENSG00000105851	33.9798	0.228871	0.16649	-1.37468	0.169231	0.999917	PIK3CG
ENSG00000227036	0.822463	1.20674	0.877935	-1.37453	0.169278	0.999917	LINC00511
ENSG00000085224	61.9861	-0.186527	0.135705	1.37451	0.169284	0.999917	ATRX
ENSG00000018408	0.511577	1.39791	1.01706	-1.37447	0.169296	0.999917	WWTR1
ENSG00000087502	21.0208	-0.249979	0.18189	1.37434	0.169336	0.999917	ERGIC2
ENSG00000127445	68.5911	0.139397	0.101438	-1.37421	0.169376	0.999917	PIN1
ENSG00000179253	1.06424	0.936733	0.681718	-1.37408	0.169418	0.999917	LOC100128310
ENSG00000266714	36.9998	0.270071	0.196611	-1.37363	0.169556	0.999917	MYO15B
ENSG00000185291	21.4554	-0.320617	0.233411	1.37361	0.169562	0.999917	IL3RA
ENSG00000118557	0.791736	1.10845	0.807001	-1.37354	0.169584	0.999917	PMFBP1
ENSG00000169045	109.431	0.25868	0.188372	-1.37324	0.169678	0.999917	HNRNPH1
ENSG00000142864	101.513	-0.142654	0.103892	1.37311	0.169719	0.999917	SERBP1
ENSG00000113719	56.8916	0.26943	0.196227	-1.37305	0.169735	0.999917	ERGIC1
ENSG00000110079	16.1911	0.434073	0.316186	-1.37284	0.169802	0.999917	MS4A4A
ENSG00000137266	4.36687	-0.502919	0.366455	1.37239	0.169942	0.999917	SLC22A23
ENSG00000155368	103.902	-0.18706	0.136317	1.37225	0.169986	0.999917	DBI
ENSG00000125351	15.3727	-0.301391	0.219635	1.37223	0.169991	0.999917	UPF3B
ENSG00000108953	48.9564	-0.240992	0.175759	1.37115	0.170329	0.999917	YWHAE
ENSG00000182919	10.0837	-0.316275	0.23067	1.37111	0.170339	0.999917	C11orf54
ENSG00000100225	209.697	0.166312	0.121311	-1.37095	0.17039	0.999917	FBXO7
ENSG00000274376	0.764798	1.10516	0.806308	-1.37064	0.170487	0.999917	ADAMTS7P1
ENSG00000162607	34.2217	-0.286355	0.208927	1.3706	0.170501	0.999917	USP1
ENSG00000197386	34.7129	0.235056	0.171582	-1.36994	0.170707	0.999917	HTT
ENSG00000110958	168.482	-0.275298	0.200977	1.3698	0.17075	0.999917	PTGES3
ENSG00000050344	11.6712	-0.372724	0.272227	1.36917	0.170947	0.999917	NFE2L3
ENSG00000123689	60.963	-0.950635	0.694339	1.36912	0.170961	0.999917	G0S2
ENSG00000165732	56.5807	-0.42307	0.309034	1.36901	0.170996	0.999917	DDX21
ENSG00000176083	34.9207	0.771524	0.563628	-1.36885	0.171045	0.999917	ZNF683
ENSG00000278606	0.434674	1.90455	1.39169	-1.36852	0.17115	0.999917	KIR2DL4
ENSG00000178789	64.5577	-0.241889	0.176764	1.36843	0.171176	0.999917	CD300LB
ENSG00000153531	1.00098	1.01282	0.740193	-1.36832	0.171212	0.999917	ADPRHL1
ENSG00000144644	1.05793	-1.16056	0.848396	1.36795	0.171327	0.999917	GADL1
ENSG00000198689	14.905	0.259169	0.189568	-1.36715	0.171578	0.999917	SLC9A6
ENSG00000167081	14.9443	0.241154	0.176594	-1.36559	0.172069	0.999917	PBX3
ENSG00000156050	4.41061	-0.460985	0.337741	1.36491	0.172282	0.999917	FAM161B
ENSG00000166295	130.236	-0.182504	0.13372	1.36482	0.172309	0.999917	ANAPC16
ENSG00000053501	26.8537	-0.197079	0.144412	1.3647	0.172348	0.999917	USE1
ENSG00000198886	2103.44	-0.307008	0.224977	1.36462	0.172371	0.999917	ND4
ENSG00000114923	3.43942	-0.55879	0.409484	1.36462	0.172373	0.999917	SLC4A3
ENSG00000126062	64.7243	-0.149341	0.109455	1.36441	0.172437	0.999917	TMEM115
ENSG00000136643	13.9686	-0.259928	0.190546	1.36412	0.17253	0.999917	RPS6KC1
ENSG00000174109	30.2244	-0.238127	0.174647	1.36348	0.172733	0.999917	UQCC4
ENSG00000090097	16.8361	0.256418	0.188189	-1.36256	0.173021	0.999917	PCBP4
ENSG00000228186	7.18832	0.379258	0.278406	-1.36225	0.173119	0.999917	PRR3
ENSG00000162747	8.17565	0.402846	0.295771	-1.36202	0.173191	0.999917	FCGR3B
ENSG00000274185	18.2478	-1.06123	0.779165	1.36201	0.173195	0.999917	LILRA4
ENSG00000185670	6.15799	0.409092	0.300612	-1.36086	0.173557	0.999917	ZBTB3
ENSG00000173809	1.094	1.2258	0.900957	-1.36055	0.173655	0.999917	TDRD12
ENSG00000187147	122.973	0.110515	0.0812304	-1.36052	0.173666	0.999917	RNF220
ENSG00000162298	9.34979	0.323694	0.237923	-1.3605	0.173671	0.999917	SYVN1
ENSG00000143622	44.0587	-0.218847	0.160866	1.36043	0.173693	0.999917	RIT1
ENSG00000160072	58.2322	0.185452	0.136333	-1.36028	0.173741	0.999917	ATAD3B
ENSG00000176171	20.6578	-0.258496	0.190081	1.35992	0.173855	0.999917	BNIP3
ENSG00000167780	1.37518	-0.835229	0.61464	1.35889	0.174181	0.999917	SOAT2
ENSG00000166130	11.29	-0.315786	0.23244	1.35857	0.174283	0.999917	IKBIP
ENSG00000130518	4.5768	0.620857	0.457024	-1.35848	0.174312	0.999917	IQCN
ENSG00000065675	49.9038	0.226414	0.166689	-1.35831	0.174366	0.999917	PRKCQ
ENSG00000246526	12.2755	0.452902	0.333515	-1.35796	0.174475	0.999917	LINC02481
ENSG00000205808	8.27706	0.371853	0.274121	-1.35653	0.174932	0.999917	PLPP6
ENSG00000111676	3.00491	0.563713	0.415666	-1.35617	0.175046	0.999917	ATN1
ENSG00000162244	367.48	-0.17119	0.126247	1.35599	0.175102	0.999917	RPL29
ENSG00000116106	8.00771	0.416854	0.307429	-1.35594	0.175119	0.999917	EPHA4
ENSG00000114982	35.6303	0.180211	0.132939	-1.3556	0.175228	0.999917	KANSL3
ENSG00000126787	1.09791	1.02034	0.752924	-1.35518	0.175362	0.999917	DLGAP5
ENSG00000101197	0.461554	-1.49247	1.10137	1.35511	0.175382	0.999917	BIRC7
ENSG00000102984	11.4888	0.310438	0.229121	-1.35491	0.175447	0.999917	ZNF821
ENSG00000163362	1.18072	0.860802	0.635666	-1.35417	0.175681	0.999917	INAVA
ENSG00000119661	3.39425	0.572489	0.422808	-1.35402	0.175731	0.999917	DNAL1
ENSG00000065559	33.1958	-0.208544	0.154027	1.35394	0.175755	0.999917	MAP2K4
ENSG00000183655	6.00269	-0.591133	0.436729	1.35354	0.175882	0.999917	KLHL25
ENSG00000102390	41.0893	-0.27129	0.20047	1.35327	0.175969	0.999917	PBDC1
ENSG00000049247	1.63459	-0.981113	0.725378	1.35255	0.176198	0.999917	UTS2
ENSG00000120306	27.4099	-0.460745	0.340683	1.35242	0.176242	0.999917	CYSTM1
ENSG00000161714	3.95864	-0.553901	0.409768	1.35174	0.176457	0.999917	PLCD3
ENSG00000234797	0.528295	-1.26564	0.936368	1.35165	0.176488	0.999917	RPS3AP6
ENSG00000174500	13.9006	-0.4034	0.298508	1.35139	0.176571	0.999917	GCSAM
ENSG00000230624	2.81637	1.67631	1.24048	-1.35134	0.176587	0.999917	DDX39B
ENSG00000159231	9.90452	-0.512097	0.379023	1.3511	0.176665	0.999917	CBR3
ENSG00000127564	1.80907	0.785899	0.581885	-1.35061	0.176821	0.999917	PKMYT1
ENSG00000175265	46.2086	0.305057	0.225905	-1.35038	0.176895	0.999917	GOLGA8A
ENSG00000137074	26.5553	0.190213	0.140863	-1.35034	0.176907	0.999917	APTX
ENSG00000183943	90.4982	0.2144	0.15878	-1.35029	0.176923	0.999917	PRKX
ENSG00000135316	54.0108	-0.269485	0.19962	1.34999	0.177019	0.999917	SYNCRIP
ENSG00000214029	4.04253	-0.481917	0.35708	1.34961	0.177143	0.999917	ZNF891
ENSG00000159063	34.0748	-0.184036	0.136372	1.34951	0.177172	0.999917	ALG8
ENSG00000154040	0.735363	-1.15082	0.852819	1.34943	0.177199	0.999917	CABYR
ENSG00000254709	180.997	0.554205	0.410715	-1.34937	0.177219	0.999917	IGLL5
ENSG00000170264	2.27862	-0.623005	0.461796	1.34909	0.177308	0.999917	FAM161A
ENSG00000187601	27.1072	-0.229421	0.17007	1.34898	0.177344	0.999917	MAGEH1
ENSG00000229980	0.952143	-1.0014	0.742434	1.3488	0.1774	0.999917	TOB1-AS1
ENSG00000171763	14.0869	-0.261459	0.193909	1.34836	0.177542	0.999917	SPATA5L1
ENSG00000143185	8.77607	-0.447156	0.331681	1.34815	0.17761	0.999917	XCL2
ENSG00000146574	25.2011	0.277398	0.205773	-1.34808	0.177633	0.999917	CCZ1B
ENSG00000128191	9.25138	-0.447547	0.332135	1.34749	0.177823	0.999917	DGCR8
ENSG00000225733	41.799	0.200887	0.149122	-1.34713	0.177939	0.999917	FGD5-AS1
ENSG00000177565	19.5575	-0.289508	0.214929	1.34699	0.177983	0.999917	TBL1XR1
ENSG00000101236	52.8427	-0.174626	0.129646	1.34694	0.177998	0.999917	RNF24
ENSG00000133030	49.3276	0.239077	0.177555	-1.34649	0.178143	0.999917	MPRIP
ENSG00000109572	14.8944	-0.323459	0.240251	1.34634	0.178194	0.999917	CLCN3
ENSG00000211789	6.00897	0.402747	0.299166	-1.34623	0.178228	0.999917	TRAV12-2
ENSG00000137166	5.28329	0.411768	0.305909	-1.34605	0.178287	0.999917	FOXP4
ENSG00000158373	3.74883	-0.574649	0.426997	1.34579	0.17837	0.999917	H2BC5
ENSG00000205755	0.566413	-1.77884	1.32222	1.34534	0.178516	0.999917	CRLF2
ENSG00000129657	60.5061	0.270221	0.200902	-1.34504	0.178613	0.999917	SEC14L1
ENSG00000115267	28.7282	-0.221282	0.164595	1.34441	0.178817	0.999917	IFIH1
ENSG00000198792	47.2394	0.326957	0.243304	-1.34382	0.179007	0.999917	TMEM184B
ENSG00000185716	1.47116	-0.773899	0.576395	1.34265	0.179384	0.999917	MOSMO
ENSG00000102383	0.539437	1.4445	1.07593	-1.34256	0.179415	0.999917	ZDHHC15
ENSG00000137656	25.7366	-0.241036	0.179557	1.34239	0.179469	0.999917	BUD13
ENSG00000185272	0.9723	-1.01448	0.755745	1.34236	0.179479	0.999917	RBM11
ENSG00000253797	6.45445	-0.382512	0.285003	1.34213	0.179553	0.999917	UTP14C
ENSG00000075856	66.8253	0.149882	0.111677	-1.34211	0.179562	0.999917	SART3
ENSG00000115307	242.995	0.0825725	0.061531	-1.34197	0.179607	0.999917	AUP1
ENSG00000089351	69.6697	0.167035	0.124495	-1.3417	0.179693	0.999917	GRAMD1A
ENSG00000164168	28.3899	-0.221588	0.165158	1.34167	0.179703	0.999917	TMEM184C
ENSG00000145217	2.7284	-0.604616	0.450654	1.34164	0.179712	0.999917	SLC26A1
ENSG00000105379	73.6988	-0.166176	0.12388	1.34143	0.179781	0.999917	ETFB
ENSG00000233327	0.9318	-0.998872	0.744635	1.34142	0.179783	0.999917	NA
ENSG00000116729	12.1073	-0.415635	0.309857	1.34138	0.179798	0.999917	WLS
ENSG00000185924	1.06594	-1.17068	0.87276	1.34136	0.179804	0.999917	RTN4RL1
ENSG00000233913	1.48996	-3.97393	2.96324	1.34107	0.179896	0.999917	RPL10P9
ENSG00000160214	54.9992	-0.185551	0.138371	1.34096	0.179932	0.999917	RRP1
ENSG00000278259	23.3406	0.236832	0.176674	-1.3405	0.180082	0.999917	MYO19
ENSG00000196782	6.09001	-0.379631	0.283241	1.34031	0.180144	0.999917	MAML3
ENSG00000138688	14.2691	0.3142	0.234424	-1.3403	0.180146	0.999917	BLTP1
ENSG00000168899	70.6914	0.216757	0.16174	-1.34016	0.180194	0.999917	VAMP5
ENSG00000145220	26.9237	0.22243	0.165988	-1.34003	0.180234	0.999917	LYAR
ENSG00000068724	158.469	-0.159698	0.11918	1.33997	0.180254	0.999917	TTC7A
ENSG00000075790	21.1189	-0.260485	0.194567	1.33879	0.180638	0.999917	BCAP29
ENSG00000188917	66.7002	0.26734	0.199708	-1.33865	0.180683	0.999917	TRMT2B
ENSG00000177189	57.0257	-0.17861	0.133433	1.33858	0.180707	0.999917	RPS6KA3
ENSG00000013374	60.6333	0.185235	0.138406	-1.33834	0.180785	0.999917	NUB1
ENSG00000134245	0.886132	1.08267	0.808986	-1.3383	0.180798	0.999917	WNT2B
ENSG00000012963	4.1824	0.486697	0.363676	-1.33827	0.180808	0.999917	UBR7
ENSG00000163743	31.8024	-0.335225	0.250518	1.33813	0.180855	0.999917	RCHY1
ENSG00000153130	14.9874	-0.263068	0.196608	1.33803	0.180886	0.999917	SCOC
ENSG00000157978	232.89	-0.327065	0.244507	1.33765	0.18101	0.999917	LDLRAP1
ENSG00000121989	4.91575	0.408174	0.305148	-1.33762	0.181019	0.999917	ACVR2A
ENSG00000151229	3.7957	0.505125	0.377664	-1.3375	0.18106	0.999917	SLC2A13
ENSG00000144228	7.04061	0.406486	0.303918	-1.33748	0.181065	0.999917	SPOPL
ENSG00000125863	40.6594	-0.190906	0.142777	1.33709	0.181194	0.999917	MKKS
ENSG00000163376	7.38311	-0.665329	0.497653	1.33693	0.181244	0.999917	KBTBD8
ENSG00000101057	22.0601	0.586731	0.438977	-1.33659	0.181357	0.999917	MYBL2
ENSG00000100242	982.135	0.152016	0.113772	-1.33615	0.181501	0.999917	SUN2
ENSG00000174529	0.602928	-1.15301	0.863004	1.33605	0.181534	0.999917	TMEM81
ENSG00000130508	0.765941	-1.61029	1.20558	1.3357	0.181648	0.999917	PXDN
ENSG00000092529	7.75105	-0.369947	0.276988	1.33561	0.181677	0.999917	CAPN3
ENSG00000196912	26.366	0.202538	0.151649	-1.33557	0.181691	0.999917	ANKRD36B
ENSG00000165169	28.2927	-0.20835	0.156005	1.33553	0.181704	0.999917	DYNLT3
ENSG00000184500	4.65473	-0.705105	0.527979	1.33548	0.18172	0.999917	PROS1
ENSG00000158863	63.9064	0.158295	0.118549	-1.33527	0.181787	0.999917	FHIP2B
ENSG00000175274	43.6074	-0.206231	0.154464	1.33514	0.18183	0.999917	TP53I11
ENSG00000174885	8.53799	0.427972	0.320584	-1.33498	0.181884	0.999917	NLRP6
ENSG00000168958	66.8752	-0.133921	0.10032	1.33493	0.1819	0.999917	MFF
ENSG00000227195	14.2557	-0.658941	0.493642	1.33486	0.181923	0.999917	MIR663AHG
ENSG00000116459	188.687	-0.105141	0.0788031	1.33422	0.182132	0.999917	ATP5PB
ENSG00000275019	56.2117	-0.673866	0.505078	1.33418	0.182144	0.999917	LILRB3
ENSG00000185527	7.29055	-0.342897	0.257025	1.3341	0.182171	0.999917	PDE6G
ENSG00000132669	8.05896	-0.425158	0.318696	1.33406	0.182185	0.999917	RIN2
ENSG00000129194	0.576015	1.1617	0.870863	-1.33396	0.182217	0.999917	SOX15
ENSG00000104325	65.4308	-0.128337	0.0962227	1.33375	0.182287	0.999917	DECR1
ENSG00000113300	8.43512	-0.346893	0.260125	1.33356	0.182348	0.999917	CNOT6
ENSG00000172292	17.3691	-0.268817	0.201578	1.33356	0.182348	0.999917	CERS6
ENSG00000276644	0.951776	-0.988409	0.741262	1.33341	0.182396	0.999917	DACH1
ENSG00000005810	47.3715	-0.215595	0.161708	1.33323	0.182456	0.999917	MYCBP2
ENSG00000019169	29.9681	-0.344173	0.258153	1.33321	0.182462	0.999917	MARCO
ENSG00000092020	57.5522	-0.24671	0.185078	1.33301	0.182529	0.999917	PPP2R3C
ENSG00000173706	12.7032	-0.282433	0.211882	1.33298	0.18254	0.999917	HEG1
ENSG00000167543	69.4406	0.143348	0.107544	-1.33292	0.182556	0.999917	TP53I13
ENSG00000105784	0.399834	-1.63204	1.22461	1.3327	0.18263	0.999917	RUNDC3B
ENSG00000165168	175.455	-0.292336	0.219394	1.33247	0.182706	0.999917	CYBB
ENSG00000166348	3.00296	0.905818	0.679866	-1.33235	0.182746	0.999917	USP54
ENSG00000165410	6.83007	0.49808	0.373888	-1.33216	0.182806	0.999917	CFL2
ENSG00000231365	3.67387	0.475913	0.357338	-1.33183	0.182917	0.999917	WARS2-AS1
ENSG00000083067	0.554611	1.16127	0.872166	-1.33147	0.183033	0.999917	TRPM3
ENSG00000143436	69.2743	0.158135	0.118814	-1.33095	0.183207	0.999917	MRPL9
ENSG00000134460	13.3504	0.330019	0.248052	-1.33044	0.183372	0.999917	IL2RA
ENSG00000157343	0.482728	1.23768	0.930514	-1.3301	0.183484	0.999917	ARMC12
ENSG00000204389	21.2984	-3.22468	2.42458	1.32999	0.18352	0.999917	HSPA1A
ENSG00000011523	49.2808	0.251495	0.189103	-1.32994	0.183539	0.999917	CEP68
ENSG00000214076	0.730683	-1.14513	0.861202	1.32969	0.18362	0.999917	CPSF1P1
ENSG00000110218	17.8811	-0.300844	0.226309	1.32935	0.183731	0.999917	PANX1
ENSG00000156042	0.92445	-1.2685	0.954551	1.3289	0.183881	0.999917	CFAP70
ENSG00000134815	28.0552	-0.197937	0.149045	1.32804	0.184166	0.999917	DHX34
ENSG00000267226	0.565318	1.15621	0.870641	-1.328	0.184178	0.999917	MALT1-AS1
ENSG00000112110	35.3509	-0.237623	0.178972	1.32771	0.184274	0.999917	MRPL18
ENSG00000100216	61.7644	-0.186431	0.140482	1.32708	0.184482	0.999917	TOMM22
ENSG00000280908	127.046	-0.335904	0.253146	1.32692	0.184536	0.999917	PADI4
ENSG00000211660	30.2707	0.563193	0.424609	-1.32638	0.184714	0.999917	IGLV2-23
ENSG00000164031	17.9266	0.24385	0.18385	-1.32635	0.184725	0.999917	DNAJB14
ENSG00000184922	160.284	0.241783	0.182358	-1.32587	0.184882	0.999917	FMNL1
ENSG00000143153	1.19206	0.855591	0.645456	-1.32556	0.184985	0.999917	ATP1B1
ENSG00000187824	3.51557	-0.514729	0.388358	1.3254	0.18504	0.999917	TMEM220
ENSG00000163378	5.44916	0.405808	0.306189	-1.32535	0.185054	0.999917	EOGT
ENSG00000177628	95.4831	-0.208733	0.157509	1.32521	0.185101	0.999917	GBA1
ENSG00000143157	37.5674	-0.165233	0.124691	1.32514	0.185124	0.999917	POGK
ENSG00000157551	7.14032	-0.634947	0.479204	1.325	0.18517	0.999917	KCNJ15
ENSG00000120708	287.488	-0.239928	0.181102	1.32482	0.185232	0.999917	TGFBI
ENSG00000229644	5.89316	-0.848013	0.640328	1.32434	0.18539	0.999917	NAMPTP1
ENSG00000143570	104.178	-0.155248	0.11724	1.32419	0.185438	0.999917	SLC39A1
ENSG00000197808	3.67236	-0.487336	0.368206	1.32354	0.185656	0.999917	ZNF461
ENSG00000131171	237.42	-0.190792	0.144154	1.32352	0.185661	0.999917	SH3BGRL
ENSG00000164933	24.1606	-0.413602	0.312538	1.32337	0.185713	0.999917	SLC25A32
ENSG00000029993	3.63184	0.560663	0.423737	-1.32314	0.185789	0.999917	HMGB3
ENSG00000158792	23.7761	-0.555374	0.419744	1.32313	0.185793	0.999917	SPATA2L
ENSG00000163870	76.5275	-0.221029	0.167085	1.32285	0.185885	0.999917	TPRA1
ENSG00000166979	10.3288	0.336049	0.254147	-1.32226	0.186082	0.999917	EVA1C
ENSG00000119688	74.1695	0.138328	0.104643	-1.3219	0.186202	0.999917	ABCD4
ENSG00000203999	0.492502	1.68528	1.27494	-1.32185	0.186218	0.999917	LINC01270
ENSG00000130723	40.5636	0.186863	0.141379	-1.32172	0.186263	0.999917	NA
ENSG00000135919	5.51922	-0.410815	0.310888	1.32142	0.18636	0.999917	SERPINE2
ENSG00000128815	19.9123	-0.294735	0.223094	1.32112	0.18646	0.999917	WDFY4
ENSG00000182557	14.5623	-0.273329	0.206951	1.32075	0.186586	0.999917	SPNS3
ENSG00000103353	14.2967	-0.264	0.199888	1.32073	0.18659	0.999917	UBFD1
ENSG00000132286	44.4833	0.247708	0.187557	-1.3207	0.1866	0.999917	TIMM10B
ENSG00000171631	6.82463	-0.45516	0.344784	1.32013	0.186791	0.999917	P2RY6
ENSG00000113272	9.11139	-0.306188	0.231938	1.32013	0.186793	0.999917	THG1L
ENSG00000071073	88.6727	0.440778	0.333946	-1.31991	0.186867	0.999917	MGAT4A
ENSG00000163993	2.80746	-0.643517	0.487584	1.31981	0.1869	0.999917	S100P
ENSG00000134108	76.9234	-0.431144	0.326692	1.31973	0.186926	0.999917	ARL8B
ENSG00000173273	16.1879	0.358166	0.271436	-1.31952	0.186995	0.999917	TNKS
ENSG00000167468	216.933	-0.200741	0.152133	1.31951	0.186999	0.999917	GPX4
ENSG00000184708	26.708	0.2254	0.170837	-1.31939	0.18704	0.999917	EIF4ENIF1
ENSG00000152484	19.349	-0.576119	0.436709	1.31923	0.187092	0.999917	USP12
ENSG00000053524	2.14076	0.633235	0.48006	-1.31908	0.187144	0.999917	MCF2L2
ENSG00000143297	20.492	-0.51629	0.391464	1.31887	0.187213	0.999917	FCRL5
ENSG00000006652	56.6788	-0.520178	0.394417	1.31885	0.187218	0.999917	IFRD1
ENSG00000169410	51.0822	0.171055	0.129704	-1.31882	0.187231	0.999917	PTPN9
ENSG00000173535	12.8059	-0.400236	0.303549	1.31852	0.187329	0.999917	TNFRSF10C
ENSG00000069998	118.413	-0.158644	0.12033	1.31841	0.187366	0.999917	HDHD5
ENSG00000159461	114.74	0.316942	0.240518	-1.31775	0.187588	0.999917	AMFR
ENSG00000167693	1.81744	0.660655	0.50143	-1.31754	0.187658	0.999917	NXN
ENSG00000100528	32.5323	-0.231776	0.175944	1.31732	0.18773	0.999917	CNIH1
ENSG00000129757	2.04174	0.66206	0.502647	-1.31715	0.18779	0.999917	CDKN1C
ENSG00000166946	204.709	0.136811	0.103894	-1.31683	0.187896	0.999917	CCNDBP1
ENSG00000163684	8.54187	0.395155	0.30022	-1.31622	0.188101	0.999917	RPP14
ENSG00000136816	28.4603	-0.214257	0.162804	1.31604	0.188161	0.999917	TOR1B
ENSG00000104447	8.91471	0.313787	0.238442	-1.31599	0.188178	0.999917	TRPS1
ENSG00000175063	2.80281	0.678432	0.515607	-1.31579	0.188243	0.999917	UBE2C
ENSG00000177409	25.4669	-0.310885	0.236289	1.3157	0.188275	0.999917	SAMD9L
ENSG00000275730	20.3051	-1.01018	0.767916	1.31548	0.188347	0.999917	LILRB4
ENSG00000274336	42.7554	-0.151756	0.115367	1.31542	0.18837	0.999917	CDIP1
ENSG00000183255	180.05	-0.12515	0.0951468	1.31533	0.188399	0.999917	PTTG1IP
ENSG00000272047	12.9986	-0.268385	0.204052	1.31528	0.188417	0.999917	GTF2H5
ENSG00000101150	202.073	-0.122714	0.0933011	1.31525	0.188427	0.999917	TPD52L2
ENSG00000120057	1.46468	-0.776832	0.590731	1.31504	0.188498	0.999917	SFRP5
ENSG00000187860	11.0552	-0.432365	0.328893	1.31461	0.188642	0.999917	CCDC157
ENSG00000134955	66.4398	-0.317454	0.241483	1.3146	0.188644	0.999917	SLC37A2
ENSG00000249915	198.158	-0.148352	0.112863	1.31444	0.188698	0.999917	PDCD6
ENSG00000138802	29.549	0.255249	0.194189	-1.31443	0.188701	0.999917	SEC24B
ENSG00000136026	86.6687	-0.348145	0.264975	1.31388	0.188887	0.999917	CKAP4
ENSG00000172215	14.5813	0.606391	0.461652	-1.31352	0.189007	0.999917	CXCR6
ENSG00000105325	47.8911	0.342144	0.260576	-1.31303	0.189173	0.999917	FZR1
ENSG00000082074	372.6	-0.11452	0.0872621	1.31237	0.189395	0.999917	FYB1
ENSG00000237649	3.17672	0.794946	0.605843	-1.31213	0.189476	0.999917	KIFC1
ENSG00000167565	27.001	0.260287	0.198382	-1.31205	0.189503	0.999917	SERTAD3
ENSG00000072958	217.912	-0.0866342	0.0660434	1.31178	0.189595	0.999917	AP1M1
ENSG00000131844	26.0956	0.20148	0.153605	-1.31168	0.189629	0.999917	MCCC2
ENSG00000103510	62.2158	-0.133771	0.10202	1.31122	0.189783	0.999917	KAT8
ENSG00000101901	32.1873	-0.540041	0.411899	1.3111	0.189823	0.999917	ALG13
ENSG00000011260	44.8926	-0.157077	0.119872	1.31037	0.190069	0.999917	UTP18
ENSG00000105383	96.1074	-0.236489	0.180533	1.30995	0.190211	0.999917	CD33
ENSG00000079819	10.8027	-0.343565	0.262284	1.3099	0.19023	0.999917	EPB41L2
ENSG00000164949	1.84727	-1.94273	1.48365	1.30942	0.190392	0.999917	GEM
ENSG00000136280	199.763	0.115849	0.0884757	-1.30939	0.190403	0.999917	CCM2
ENSG00000085511	18.3822	0.289275	0.220981	-1.30905	0.190517	0.999917	MAP3K4
ENSG00000276725	5.14172	0.606153	0.463193	-1.30864	0.190656	0.999917	CEP170
ENSG00000103657	43.22	-0.296475	0.226566	1.30855	0.190685	0.999917	HERC1
ENSG00000091039	63.3255	-0.14744	0.112699	1.30826	0.190784	0.999917	OSBPL8
ENSG00000089022	69.4462	0.181128	0.138484	-1.30793	0.190898	0.999917	MAPKAPK5
ENSG00000176531	6.08195	-0.591059	0.452051	1.3075	0.191042	0.999917	PHLDB3
ENSG00000117245	0.427487	-1.35356	1.03528	1.30744	0.191065	0.999917	KIF17
ENSG00000146674	6.82326	0.561297	0.429544	-1.30673	0.191305	0.999917	IGFBP3
ENSG00000100731	15.4274	0.264626	0.202579	-1.30629	0.191455	0.999917	PCNX1
ENSG00000170145	3.23488	-0.578997	0.443358	1.30594	0.191574	0.999917	SIK2
ENSG00000115306	36.8545	-0.219402	0.16806	1.30549	0.191725	0.999917	SPTBN1
ENSG00000113812	26.2225	0.18795	0.144009	-1.30513	0.191849	0.999917	ACTR8
ENSG00000169258	1.3387	0.76044	0.582683	-1.30507	0.191871	0.999917	GPRIN1
ENSG00000161011	616.754	-0.254648	0.195169	1.30475	0.191977	0.999917	SQSTM1
ENSG00000234327	3.15612	-0.502538	0.385288	1.30432	0.192125	0.999917	ZNF232-AS1
ENSG00000281358	3.97075	0.453627	0.347818	-1.30421	0.192162	0.999917	RASSF1-AS1
ENSG00000134077	21.0921	0.274986	0.210943	-1.3036	0.192369	0.999917	THUMPD3
ENSG00000277273	16.9159	0.250956	0.192524	-1.3035	0.192404	0.999917	CDK7
ENSG00000101247	6.16262	0.460681	0.353451	-1.30338	0.192445	0.999917	NDUFAF5
ENSG00000105726	199.457	0.180915	0.138811	-1.30332	0.192467	0.999917	ATP13A1
ENSG00000170571	85.8535	-0.351954	0.27007	1.3032	0.192508	0.999917	EMB
ENSG00000107819	56.2509	-0.198591	0.152405	1.30305	0.192558	0.999917	SFXN3
ENSG00000152409	23.0865	-0.593921	0.45622	1.30183	0.192975	0.999917	JMY
ENSG00000112658	19.5469	-0.239638	0.184083	1.30179	0.192987	0.999917	SRF
ENSG00000188290	6.21914	-0.658486	0.50601	1.30133	0.193146	0.999917	HES4
ENSG00000267322	6.55745	0.401143	0.308271	-1.30127	0.193167	0.999917	SCARNA17
ENSG00000137880	52.4581	0.259963	0.199806	-1.30108	0.193232	0.999917	GCHFR
ENSG00000131748	105.638	0.095503	0.0734059	-1.30103	0.193249	0.999917	STARD3
ENSG00000213648	33.4466	-0.35873	0.275744	1.30095	0.193274	0.999917	SULT1A4
ENSG00000134294	72.0083	-0.437746	0.336592	1.30052	0.193422	0.999917	SLC38A2
ENSG00000078142	22.5296	-0.222302	0.170959	1.30032	0.193491	0.999917	PIK3C3
ENSG00000225073	13.6431	1.01675	0.781945	-1.30029	0.193503	0.999917	DDX39B
ENSG00000051382	13.7587	0.245207	0.188728	-1.29926	0.193854	0.999917	PIK3CB
ENSG00000115750	11.0419	-0.30226	0.23273	1.29876	0.194026	0.999917	TAF1B
ENSG00000141295	70.487	-0.174243	0.134161	1.29876	0.194028	0.999917	SCRN2
ENSG00000071575	36.7203	0.194075	0.14944	-1.29869	0.194051	0.999917	TRIB2
ENSG00000151657	17.1221	0.429443	0.330678	-1.29867	0.194056	0.999917	KIN
ENSG00000224264	2.60994	-0.629623	0.484919	1.29841	0.194147	0.999917	VARS1
ENSG00000116679	192.872	-0.33269	0.256262	1.29824	0.194204	0.999917	IVNS1ABP
ENSG00000185842	0.778154	1.45964	1.12457	-1.29795	0.194303	0.999917	DNAH14
ENSG00000158427	2.11308	-0.64291	0.495355	1.29788	0.19433	0.999917	TMSB15B
ENSG00000197608	4.26039	0.462427	0.356351	-1.29767	0.1944	0.999917	ZNF841
ENSG00000213638	7.33841	-0.471099	0.363049	1.29762	0.194418	0.999917	ADAT3
ENSG00000231475	5.39255	0.552538	0.425825	-1.29757	0.194434	0.999917	IGHV4-30-2
ENSG00000182253	1.45979	0.810693	0.624808	-1.29751	0.194457	0.999917	SYNM
ENSG00000157193	10.6278	0.280765	0.216401	-1.29743	0.194484	0.999917	LRP8
ENSG00000187676	8.7097	0.314596	0.24249	-1.29736	0.194508	0.999917	B3GLCT
ENSG00000280529	0.586311	-1.13881	0.877876	1.29723	0.194551	0.999917	TAF4
ENSG00000100979	6.95926	-0.389541	0.300289	1.29722	0.194556	0.999917	PLTP
ENSG00000006576	17.5545	0.266196	0.205241	-1.29699	0.194634	0.999917	PHTF2
ENSG00000198917	109.983	-0.190523	0.146908	1.29689	0.194669	0.999917	SPOUT1
ENSG00000173674	50.1049	-0.316154	0.243791	1.29682	0.194692	0.999917	EIF1AX
ENSG00000066468	0.566729	1.15685	0.892104	-1.29677	0.19471	0.999917	FGFR2
ENSG00000166582	14.3004	-0.259833	0.200372	1.29676	0.194715	0.999917	CENPV
ENSG00000084731	4.00531	-0.539656	0.4163	1.29632	0.194867	0.999917	KIF3C
ENSG00000034713	109.355	-0.148538	0.114625	1.29586	0.195024	0.999917	GABARAPL2
ENSG00000189409	1.34289	0.768929	0.593432	-1.29573	0.195068	0.999917	MMP23B
ENSG00000164512	10.7483	-0.379652	0.293174	1.29497	0.19533	0.999917	ANKRD55
ENSG00000159792	55.597	0.149199	0.115233	-1.29475	0.195405	0.999917	PSKH1
ENSG00000108671	130.581	0.103782	0.0801592	-1.2947	0.195423	0.999917	PSMD11
ENSG00000107537	15.0594	-0.245426	0.189582	1.29456	0.195473	0.999917	PHYH
ENSG00000141447	9.8732	-0.29669	0.229201	1.29445	0.195508	0.999917	OSBPL1A
ENSG00000156983	55.5857	0.231175	0.178595	-1.29441	0.195525	0.999917	BRPF1
ENSG00000127419	127.641	0.147959	0.114342	-1.29401	0.195662	0.999917	TMEM175
ENSG00000083223	41.8784	0.180669	0.139657	-1.29366	0.195784	0.999917	TUT7
ENSG00000187715	1.90236	0.633182	0.489583	-1.29331	0.195905	0.999917	KBTBD12
ENSG00000148840	36.105	-0.257967	0.199483	1.29318	0.195949	0.999917	PPRC1
ENSG00000153823	33.8385	-0.218312	0.168909	1.29248	0.19619	0.999917	PID1
ENSG00000073803	12.4781	-0.339486	0.262662	1.29248	0.196191	0.999917	MAP3K13
ENSG00000159200	26.9511	-0.212579	0.164508	1.29222	0.196282	0.999917	RCAN1
ENSG00000060138	155.6	-0.340724	0.263719	1.292	0.196358	0.999917	YBX3
ENSG00000102760	46.3174	0.260359	0.20157	-1.29165	0.196478	0.999917	RGCC
ENSG00000255874	0.82453	-1.02184	0.791159	1.29157	0.196507	0.999917	PRECSIT
ENSG00000212907	184.98	-0.337071	0.261048	1.29122	0.196628	0.999917	ND4L
ENSG00000137038	17.4894	-0.231057	0.17897	1.29104	0.19669	0.999917	DMAC1
ENSG00000229353	0.858533	1.31616	1.01971	-1.29072	0.196801	0.999917	TNXB
ENSG00000215328	2.43347	-2.29001	1.77452	1.29049	0.19688	0.999917	HSPA1A
ENSG00000151726	84.0784	-0.421963	0.326987	1.29046	0.196891	0.999917	ACSL1
ENSG00000114948	2.08499	0.708603	0.549122	-1.29043	0.196901	0.999917	ADAM23
ENSG00000171219	1.4061	0.864222	0.669727	-1.29041	0.196908	0.999917	CDC42BPG
ENSG00000173786	68.9435	-0.152575	0.118243	1.29034	0.196932	0.999917	CNP
ENSG00000183260	0.774508	-1.26498	0.9805	1.29014	0.197002	0.999917	ABHD16B
ENSG00000166455	0.542833	-1.29193	1.00158	1.28989	0.19709	0.999917	C16orf46
ENSG00000139318	580.74	-0.397729	0.308356	1.28984	0.197108	0.999917	DUSP6
ENSG00000009950	0.643923	1.07373	0.832694	-1.28946	0.197239	0.999917	MLXIPL
ENSG00000153187	253.519	-0.193976	0.150437	1.28942	0.197253	0.999917	HNRNPU
ENSG00000127837	182.131	-0.122014	0.0946372	1.28928	0.197301	0.999917	AAMP
ENSG00000011485	59.0304	-0.19173	0.148714	1.28926	0.197308	0.999917	PPP5C
ENSG00000138821	27.0842	-0.368472	0.285816	1.28919	0.197331	0.999917	SLC39A8
ENSG00000136485	82.6071	0.113984	0.0884186	-1.28914	0.197349	0.999917	DCAF7
ENSG00000136159	12.4793	-0.385508	0.299101	1.28889	0.197436	0.999917	NUDT15
ENSG00000186814	5.76448	-0.377818	0.293142	1.28886	0.197448	0.999917	ZSCAN30
ENSG00000165476	14.5548	0.281211	0.218198	-1.28879	0.197472	0.999917	REEP3
ENSG00000110848	326.016	0.669529	0.519546	-1.28868	0.197509	0.999917	CD69
ENSG00000101412	8.40204	0.459325	0.356452	-1.2886	0.197537	0.999917	E2F1
ENSG00000088986	143.873	-0.333857	0.259104	1.28851	0.19757	0.999917	DYNLL1
ENSG00000197405	107.989	-0.550441	0.427198	1.28849	0.197575	0.999917	C5AR1
ENSG00000142892	21.3039	-0.234098	0.181701	1.28837	0.197616	0.999917	PIGK
ENSG00000111728	2.00786	0.665303	0.516457	-1.28821	0.197675	0.999917	ST8SIA1
ENSG00000179021	28.8861	0.220689	0.17134	-1.28801	0.197741	0.999917	C3orf38
ENSG00000089692	18.7287	0.359281	0.278998	-1.28775	0.197831	0.999917	LAG3
ENSG00000185019	23.9688	0.215651	0.16749	-1.28754	0.197906	0.999917	UBOX5
ENSG00000198856	59.9034	-0.14206	0.110343	1.28745	0.197939	0.999917	OSTC
ENSG00000107872	72.274	0.153054	0.118894	-1.28731	0.197986	0.999917	FBXL15
ENSG00000139278	214.579	-0.181711	0.141226	1.28667	0.19821	0.999917	GLIPR1
ENSG00000145882	21.2922	-0.227933	0.177208	1.28624	0.198358	0.999917	PCYOX1L
ENSG00000155100	6.848	-0.357225	0.27775	1.28614	0.198394	0.999917	OTUD6B
ENSG00000185127	12.6319	-0.252099	0.19604	1.28595	0.198459	0.999917	C6orf120
ENSG00000074966	46.9768	0.224062	0.174284	-1.28562	0.198576	0.999917	TXK
[truncated: 33,414 more rows]
