# Supplementary material for: Correlation of interferons and autoimmune aspects in long COVID-19 patients
Source: Int Immunol. 2025 Feb 8;37(6):355–63. doi: 10.1093/intimm/dxaf008 (PMC12096164; doi:10.1093/intimm/dxaf008)
Supplement: dxaf008_suppl_Supplementary_Table_S2 [file dxaf008_suppl_supplementary_table_s2.xlsx]

## Sheet: Female
Supplementary Table 2. Female patient
Age	16	17	24	25	29	33	35	41	44	51	51	55	55	55	56	57	57	57	64	68	75
Sex	F	F	F	F	F	F	F	F	F	F	F	F	F	F	F	F	F	F	F	F	F
IFNα2 (pg/ml)	1461	803	772	2846	3269	*4563	2098	1264	1228	1238	1883	750	1114	1851	1535	761	2739	1729	1368	1634	839
IFNλ2/3 (pg/ml)	1848	2048	1892	*4692	3038	3114	1202	3462	2385	1338	2343	1294	1033	1291	2727	2266	2822	3676	1530	3085	1926
IFNβ (pg/ml)	2076	2874	3739	*8523	4255	4418	3691	2509	4006	2812	6079	4131	*9858	3064	2841	6305	5187	5070	2453	3678	3212
IFNγ (Type II, pg/ml)	1307	1256	1428	*3467	*2971	2240	1449	1582	1531	1475	1867	1488	1616	1519	1597	1429	2014	1595	1347	1906	1668
IFNλ1 (pg/ml)	1049	933	836	*3525	1471	1782	1024	*6460	1274	1137	1459	717	*11565	729	1321	869	1484	919	1408	1636	863
Type I (α2+β, pg/ml)	3537	3677	4511	11369	7524	8981	5789	3773	5234	4050	7962	4881	10972	4915	4376	7066	7926	6799	3821	5312	4051
Type III (λ1+λ2/3 pg/ml)	2897	2981	2728	8217	4509	4896	2226	9922	3659	2475	3802	2011	12598	2020	4048	3135	4306	4595	2938	4721	2789
Anti-DNA Ab (IU/ml)	2.79419	5.01478	1.27947	0.814153	2.67754	6.89105	2.32772	0.349191	6.30409	0.697879	4.42963	3.14427	0.233005	*11.37	1.39585	1.27947	#*16.36	1.04677	5.249	1.62869	0.930448
Anti-Sm Ab (IU/ml)	3.38524	5.07786	6.77048	3.38524	0	#10.16	#11.85	5.07786	#28.78	#10.16	5.07786	5.07786	0	5.07786	#11.85	6.77048	#10.16	0	#10.16	#11.85	8.4631
Symptoms	Nausea	Weakness, Shortness of breath, Depression	Hair loss	Cough, phlegm	Headache, Shortness of breath, cough, Chest pain	Dizziness, Fatigue, Depression	Fever, Fatigue	Dizziness, Fatigue, loss of appetite	Fatigue, Taste disorder, Smell disorder	Fever	Hair loss	Fatigue, shortness of breath, Taste disorder	Pain in the limbs, Numbness, Headache, Nausea, Fatigue	Fatigue, Cough, Phlegm, Headache	General fatigue, weakness in legs	Fever, Fatigue, Swelling	Muscle pain, Numbness, Chest pain, Headache, Nausea, Hair loss, Dizziness	Brain fogg	Joint pain, Fever	Fatigue, Joint pain, Neck pain	Fever
Four IFN measurements were done by LEGENDplex™ Human Type 1/2/3 Interferon Panel with Filter Plate (BioLegend, CA, USA Cat. No. 740350). Anti-double strand DNA Elisa assay was performed following the manufacturers’ instructions (Mesacup DNA-II test, MEDICAL & BIOLOGICAL LABORATORIES CO. LTD., Tokyo, Japan). *: the outliers were found by Smirnov-Grubbs test. #: above-clinical diagnostic value (12 …

## Sheet: Male
Supplementary Table 2. Male patient
Age	19	30	33	34	36	40	42	43	48	51	52	52	53	60	65	70	74	75
Sex	M	M	M	M	M	M	M	M	M	M	M	M	M	M	M	M	M	M
IFNα2 (pg/ml)	648	2284	762	965	771	833	809	621	1318	1328	*4129	2090	907	2372	1774	1505	999	601
IFNλ2/3 (pg/ml)	929	2968	2302	1393	1958	3270	1654	1262	1385	1490	1516	1730	888	1780	2054	*5843	1190	1087
IFNβ (pg/ml)	2370	*9738	3905	3515	6189	5762	3791	3527	3928	3525	2627	4687	2929	3600	2976	6590	3324	5234
IFNγ (Type II, pg/ml)	1317	*2710	2188	1746	1400	1576	1773	1383	1550	1569	1501	1453	1369	2201	1308	2034	1387	1378
IFNλ1 (pg/ml)	660	1075	963	755	789	1171	922	984	1234	1385	866	936	811	1215	1014	1785	691	775
Type I (α2+β, pg/ml)	3018	12022	4667	4480	6960	6595	4600	4148	5246	4853	6756	6777	3836	5972	4750	8095	4323	5835
Type III (λ1+λ2/3 pg/ml)	1589	4043	3265	2148	2747	4441	2576	2246	2619	2875	2382	2666	1699	2995	3068	7628	1881	1862
Anti-DNA Ab (IU/ml)	1.9781	3.84504	0.930448	3.49455	2.91086	1.86161	1.27947	0.465398	1.9781	0.465398	1.62869	0.465398	2.21116	1.62869	1.9781	0.349191	3.96191	1.39585	Healthy 0.0007	SLE patient 106
Anti-Sm Ab (IU/ml)	#11.85	6.77048	0	#11.85	6.77048	6.77048	1.69262	0	6.77048	6.77048	0	#20.31	6.77048	#28.77	5.07786	5.07786	5.07786	8.4631
Symptoms	Phlegm, Throat disconfort	Taste disorder, Smell disorder, Shortness of breath	Headache, Nausea, Dizziness, Fatigue	Sore throat, Fatigue, Cough	General pain, Shortness of breath, Fatigue	Shortness of breath, Fatigue	Fatigue, Brain fog	Fatigue, Numbness	Dizziness, Shortness of breath	Fatigue, Brain fog	Fatigue, Shortness of breath	Fever, Fatigue	Fatigue, weakness, tremors in the limbs, cramps in the limbs, decreased vision, poor blood sugar control, insomnia, dizziness	Shortness of breath, Headache, Palpitations	Dizziness, loss of appetite	General Fatigue, Nausea, Loss of appetite, Taste disorder	Phlegm	Depression, Insomnia, Sore throat
	Four IFN measurements were done by LEGENDplex™ Human Type 1/2/3 Interferon Panel with Filter Plate (BioLegend, CA, USA Cat. No. 740350). Anti-double strand DNA Elisa assay was performed following the manufacturers’ instructions (Mesacup DNA-II test, MEDICAL & BIOLOGICAL LABORATORIES CO. LTD., Tokyo, Japan). *: the outliers were found by Smirnov-Grubbs test. #: above-clinical diagnostic value (12 …
