# Supplementary material for: Correlation of interferons and autoimmune aspects in long COVID-19 patients
Source: Int Immunol. 2025 Feb 8;37(6):355–63. doi: 10.1093/intimm/dxaf008 (PMC12096164; doi:10.1093/intimm/dxaf008)
Supplement: dxaf008_suppl_Supplementary_Table_S3 [file dxaf008_suppl_supplementary_table_s3.xlsx]

## Sheet: Sheet1
	Analyte	Range(pg/mL)	% of detectable	Mean(pg/mL)
	IFN-α2	ND-44.7	0.28	3.4
	IFN-β	ND-1241.8	0.39	99
	IFN-γ	ND-1.5	0.5	0.4
	IFN-λ1	ND-22.3	0.56	6.5
	IFN-λ2/3	ND-55.4	0.44	8.1
	Normal human plasma samples (n = 18) were tested for endogenous levels by the manufacturers.
